# Supplementary material for: [μ-1,1′-Bis(diphenyl­phosphino)ferro­cene-κ2 P:P′]bis­[chloridogold(I)]–chloro­form–hexane (2/2/1)
Source: Acta Crystallogr Sect E Struct Rep Online. 2010 Jan 16;66(Pt 2):m168–9. doi: 10.1107/S1600536810001418 (PMC2979891; doi:10.1107/S1600536810001418)
Supplement: Supplementary file 1 [file e-66-0m168-sup1.cif]

##############################################################################
###                                                                        ###
###        Electronic paper (Acta Crystallographica Section E)             ###
###                                                                        ###
##############################################################################
#                                                                            #
# This CIF contains the data in a paper accepted for publication in Acta     #
# Crystallographica Section E. It conforms to the requirements of Notes      #
# for Authors for Section E, and has been peer reviewed under the auspices   #
# of the IUCr Commission on Journals.                                        #
#                                                                            #
# Full details of the Crystallographic Information File format               #
# are given in the paper "The Crystallographic Information File (CIF):       #
# a New Standard Archive File for Crystallography" by S. R. Hall, F. H.      #
# Allen and I. D. Brown [Acta Cryst. (1991), A47, 655-685].                  #
#                                                                            #
# The current version of the core CIF dictionary is obtainable from          #
# ftp://ftp.iucr.org/pub/cif_core.dic. The current version number is 2.4.    #
#                                                                            #
# Software is freely available for graphical display of the structure(s) in  #
# this CIF.  For information consult the CIF home page http://www.iucr.org/  #
# cif/home.html                                                              #
#                                                                            #
# This file may be used for bona fide research purposes within the           #
# scientific community so long as proper attribution is given to the journal # 
# article from which it was obtained.                                        #
#                                                                            #
##############################################################################
                                             
data_global
_audit_creation_method     SHELXL-97
_journal_date_recd_electronic     2009-12-22
_journal_date_accepted     2010-01-12
_journal_name_full     'Acta Crystallographica, Section E'
_journal_year     2010
_journal_volume     66
_journal_issue      2
_journal_page_first     m168
_journal_page_last     m169
_journal_paper_category     QM
_journal_coeditor_code     HG2624
_publ_contact_author_name     ' Edward RT Tiekink '
_publ_contact_author_address
;
Department of Chemistry, University of Malaya,
50603 Kuala Lumpur, Malaysia
;
_publ_contact_author_email
;
edward.tiekink@gmail.com
;
_publ_contact_author_fax     ' +60 3 7967 4193 '
_publ_contact_author_phone     ' +60 3 7967 6775 '
_publ_section_title
;\
[\m-1,1'-Bis(diphenylphosphino)ferrocene-\
\k^2^<i>P</i>:<i>P</i>]bis[chloridogold(I)]--chloroform--hexane (2/2/1)
;
loop_
    _publ_author_name
    _publ_author_footnote
    _publ_author_address
    'Meyer, Nadine' .
;
Fachbereich C -- Anorganische Chemie,
Bergische Universit\"at Wuppertal
42119 Wuppertal, Germany
;
    'Mohr, Fabian'
;
Additional correspondence author, e-mail: fmohr@uni-wuppertal.de.
;
;
Fachbereich C -- Anorganische Chemie,
Bergische Universit\"at Wuppertal
42119 Wuppertal, Germany
;
    'Tiekink, Edward R. T.' .
;
Department of Chemistry, University of Malaya,
50603 Kuala Lumpur, Malaysia
;
_publ_section_synopsis     .
data_I
_audit_creation_method     SHELXL-97
_chemical_name_systematic
;
[\m-1,1'-Bis(diphenylphosphino)ferrocene-
\k^2^<i>P</i>:<i>P</i>]bis[chloridogold(I)]--chloroform--hexane (2/2/1)
;
_chemical_name_common     ?
_chemical_formula_moiety     'C34 H28 Au2 Cl2 Fe P2, C H Cl3, 0.5(C6 H14)'
_chemical_formula_sum     'C38 H36 Au2 Cl5 Fe P2'
_chemical_formula_iupac     '[Au2 Fe (C17 H14 P)2 Cl2], C H Cl3, 0.5C6 H14'
_chemical_formula_weight     1181.64
_chemical_melting_point     ?
_symmetry_cell_setting     triclinic
_symmetry_space_group_name_H-M     'P -1'
_symmetry_space_group_name_Hall     '-P 1'
loop_
    _symmetry_equiv_pos_as_xyz
    'x, y, z'
    '-x, -y, -z'
_cell_length_a     11.631(5)
_cell_length_b     12.763(5)
_cell_length_c     14.530(7)
_cell_angle_alpha     103.586(7)
_cell_angle_beta     110.803(9)
_cell_angle_gamma     92.802(10)
_cell_volume     1939.0(15)
_cell_formula_units_Z     2
_cell_measurement_reflns_used     7032
_cell_measurement_theta_min     2.0
_cell_measurement_theta_max     30.1
_cell_measurement_temperature     98(2)
_exptl_crystal_description     block
_exptl_crystal_colour     orange
_exptl_crystal_size_max     0.22
_exptl_crystal_size_mid     0.19
_exptl_crystal_size_min     0.04
_exptl_crystal_density_diffrn     2.024
_exptl_crystal_density_meas     ?
_exptl_crystal_density_method     'not measured'
_exptl_crystal_F_000     1126
_exptl_absorpt_coefficient_mu     8.371
_exptl_absorpt_correction_type     'multi-scan'
_exptl_absorpt_process_details     '(ABSCOR; Higashi, 1995)'
_exptl_absorpt_correction_T_min     0.222
_exptl_absorpt_correction_T_max     1
_exptl_special_details
;
;
_diffrn_ambient_temperature     98(2)
_diffrn_radiation_type     MoK\a
_diffrn_radiation_wavelength     0.71070
_diffrn_radiation_source     'fine-focus sealed tube'
_diffrn_radiation_monochromator     graphite
_diffrn_measurement_device_type     'Rigaku AFC12\K/SATURN724'
_diffrn_measurement_method     \w
_diffrn_detector_area_resol_mean     ?
_diffrn_reflns_number     19988
_diffrn_reflns_av_R_equivalents     0.041
_diffrn_reflns_av_sigmaI/netI     0.042
_diffrn_reflns_theta_min     1.9
_diffrn_reflns_theta_max     26.5
_diffrn_reflns_theta_full     26.5
_diffrn_measured_fraction_theta_max     0.998
_diffrn_measured_fraction_theta_full     0.998
_diffrn_reflns_limit_h_min     -14
_diffrn_reflns_limit_h_max     14
_diffrn_reflns_limit_k_min     -13
_diffrn_reflns_limit_k_max     16
_diffrn_reflns_limit_l_min     -18
_diffrn_reflns_limit_l_max     17
_diffrn_standards_number     0
_diffrn_standards_interval_count     0
_diffrn_standards_interval_time     ?
_diffrn_standards_decay_%     '< 1'
_refine_special_details
;
Refinement of <i>F</i>^2^ against ALL reflections. The weighted <i>R</i>-factor
<i>wR</i> and goodness of fit <i>S</i> are based on <i>F</i>^2^, conventional
<i>R</i>-factors <i>R</i> are based on <i>F</i>, with <i>F</i> set to zero for
negative <i>F</i>^2^. The threshold expression of <i>F</i>^2^ >
\s(<i>F</i>^2^) is used only for calculating <i>R</i>-factors(gt) <i>etc</i>.
and is not relevant to the choice of reflections for refinement.
<i>R</i>-factors based on <i>F</i>^2^ are statistically about twice as large
as those based on <i>F</i>, and <i>R</i>- factors based on ALL data will be
even larger.
;
_reflns_number_total     8010
_reflns_number_gt     7541
_reflns_threshold_expression     I>2\s(I)
_refine_ls_structure_factor_coef     Fsqd
_refine_ls_matrix_type     full
_refine_ls_R_factor_all     0.041
_refine_ls_R_factor_gt     0.039
_refine_ls_wR_factor_gt     0.097
_refine_ls_wR_factor_ref     0.099
_refine_ls_goodness_of_fit_ref     1.08
_refine_ls_restrained_S_all     1.08
_refine_ls_number_reflns     8010
_refine_ls_number_parameters     433
_refine_ls_number_restraints     0
_refine_ls_hydrogen_treatment     constr
_refine_ls_weighting_scheme     calc
_refine_ls_weighting_details
         'calc w=1/[\s^2^(Fo^2^)+(0.0508P)^2^+6.3295P] where P=(Fo^2^+2Fc^2^)/3'
_atom_sites_solution_hydrogens     geom
_atom_sites_solution_primary     direct
_atom_sites_solution_secondary     difmap
_refine_ls_shift/su_max     0.002
_refine_ls_shift/su_mean     0.000
_refine_diff_density_max     2.53
_refine_diff_density_min     -2.36
_refine_ls_extinction_method     none
_refine_ls_extinction_coef     ?
loop_
    _atom_type_symbol
    _atom_type_description
    _atom_type_scat_dispersion_real
    _atom_type_scat_dispersion_imag
    _atom_type_scat_source
    'C' 'C' 0.0033 0.0016
                         'International Tables Vol C Tables 4.2.6.8 and 6.1.1.4'
    'H' 'H' 0.0000 0.0000
                         'International Tables Vol C Tables 4.2.6.8 and 6.1.1.4'
    'Au' 'Au' -2.0133 8.8022
                         'International Tables Vol C Tables 4.2.6.8 and 6.1.1.4'
    'Fe' 'Fe' 0.3463 0.8444
                         'International Tables Vol C Tables 4.2.6.8 and 6.1.1.4'
    'P' 'P' 0.1023 0.0942
                         'International Tables Vol C Tables 4.2.6.8 and 6.1.1.4'
    'Cl' 'Cl' 0.1484 0.1585
                         'International Tables Vol C Tables 4.2.6.8 and 6.1.1.4'
_computing_data_collection     'CrystalClear (Rigaku/MSC, 2005)'
_computing_cell_refinement     'CrystalClear (Rigaku/MSC, 2005)'
_computing_data_reduction     'CrystalClear (Rigaku/MSC, 2005)'
_computing_structure_solution     'SHELXS97 (Sheldrick, 2008)'
_computing_structure_refinement     'SHELXL97 (Sheldrick, 2008)'
_computing_molecular_graphics
                      'ORTEP-3 (Farrugia, 1997) and DIAMOND (Brandenburg, 2006)'
_computing_publication_material     'publCIF (Westrip, 2010)'
loop_
    _atom_site_type_symbol
    _atom_site_label
    _atom_site_fract_x
    _atom_site_fract_y
    _atom_site_fract_z
    _atom_site_U_iso_or_equiv
    _atom_site_adp_type
    _atom_site_calc_flag
    _atom_site_refinement_flags
    _atom_site_occupancy
    _atom_site_disorder_assembly
    _atom_site_disorder_group
    Au Au1 0.581716(18) 0.161739(17) 0.103915(15) 0.01852(8) Uani d . 1 . .
    Au Au2 0.735621(18) -0.075680(16) 0.585129(15) 0.01820(8) Uani d . 1 . .
    Fe Fe 0.74224(7) 0.14693(6) 0.41137(6) 0.01708(16) Uani d . 1 . .
    Cl Cl1 0.37269(12) 0.10792(13) 0.00408(10) 0.0270(3) Uani d . 1 . .
    Cl Cl2 0.73374(14) -0.26065(11) 0.53407(11) 0.0265(3) Uani d . 1 . .
    Cl Cl3 0.79521(19) 0.55203(16) 0.72594(19) 0.0530(5) Uani d . 1 . .
    Cl Cl4 0.62630(15) 0.67474(14) 0.79754(13) 0.0349(4) Uani d . 1 . .
    Cl Cl5 0.5292(2) 0.47710(15) 0.62931(16) 0.0477(4) Uani d . 1 . .
    P P1 0.78213(13) 0.21388(11) 0.20723(10) 0.0179(3) Uani d . 1 . .
    P P2 0.73597(12) 0.10415(11) 0.63297(10) 0.0168(3) Uani d . 1 . .
    C C1 0.8941(5) 0.1834(4) 0.1473(4) 0.0187(11) Uani d . 1 . .
    C C2 1.0085(5) 0.1529(5) 0.1977(5) 0.0255(12) Uani d . 1 . .
    H H2 1.0277 0.1439 0.2644 0.031 Uiso calc R 1 . .
    C C3 1.0948(6) 0.1357(6) 0.1512(5) 0.0328(14) Uani d . 1 . .
    H H3 1.1730 0.1165 0.1867 0.039 Uiso calc R 1 . .
    C C4 1.0667(6) 0.1466(6) 0.0532(5) 0.0314(14) Uani d . 1 . .
    H H4 1.1240 0.1324 0.0203 0.038 Uiso calc R 1 . .
    C C5 0.9536(6) 0.1787(6) 0.0035(5) 0.0361(15) Uani d . 1 . .
    H H5 0.9349 0.1880 -0.0630 0.043 Uiso calc R 1 . .
    C C6 0.8673(6) 0.1974(5) 0.0497(4) 0.0283(13) Uani d . 1 . .
    H H6 0.7906 0.2195 0.0150 0.034 Uiso calc R 1 . .
    C C7 0.8213(6) 0.3588(4) 0.2703(4) 0.0222(12) Uani d . 1 . .
    C C8 0.7257(6) 0.4229(5) 0.2624(5) 0.0263(13) Uani d . 1 . .
    H H8 0.6418 0.3902 0.2237 0.032 Uiso calc R 1 . .
    C C9 0.7524(7) 0.5335(6) 0.3104(5) 0.0355(15) Uani d . 1 . .
    H H9 0.6872 0.5764 0.3063 0.043 Uiso calc R 1 . .
    C C10 0.8745(7) 0.5806(5) 0.3643(5) 0.0360(16) Uani d . 1 . .
    H H10 0.8931 0.6569 0.3951 0.043 Uiso calc R 1 . .
    C C11 0.9705(7) 0.5189(6) 0.3743(5) 0.0354(15) Uani d . 1 . .
    H H11 1.0539 0.5529 0.4135 0.042 Uiso calc R 1 . .
    C C12 0.9458(6) 0.4076(5) 0.3274(5) 0.0286(13) Uani d . 1 . .
    H H12 1.0117 0.3651 0.3336 0.034 Uiso calc R 1 . .
    C C13 0.8234(5) 0.1463(4) 0.3073(4) 0.0191(11) Uani d . 1 . .
    C C14 0.7668(5) 0.0387(5) 0.2938(4) 0.0216(11) Uani d . 1 . .
    H H14 0.7026 -0.0056 0.2337 0.026 Uiso calc R 1 . .
    C C15 0.8246(6) 0.0102(5) 0.3874(4) 0.0240(12) Uani d . 1 . .
    H H15 0.8053 -0.0569 0.4002 0.029 Uiso calc R 1 . .
    C C16 0.9153(5) 0.0984(5) 0.4582(4) 0.0267(13) Uani d . 1 . .
    H H16 0.9667 0.1010 0.5264 0.032 Uiso calc R 1 . .
    C C17 0.9160(5) 0.1821(5) 0.4094(4) 0.0226(12) Uani d . 1 . .
    H H17 0.9686 0.2503 0.4391 0.027 Uiso calc R 1 . .
    C C18 0.6783(5) 0.1609(4) 0.5259(4) 0.0167(10) Uani d . 1 . .
    C C19 0.7099(5) 0.2673(4) 0.5177(4) 0.0204(11) Uani d . 1 . .
    H H19 0.7694 0.3245 0.5696 0.024 Uiso calc R 1 . .
    C C20 0.6348(5) 0.2711(5) 0.4162(4) 0.0229(12) Uani d . 1 . .
    H H20 0.6367 0.3319 0.3893 0.028 Uiso calc R 1 . .
    C C21 0.5572(5) 0.1694(5) 0.3625(4) 0.0232(12) Uani d . 1 . .
    H H21 0.4986 0.1506 0.2940 0.028 Uiso calc R 1 . .
    C C22 0.5828(5) 0.1011(5) 0.4293(4) 0.0193(11) Uani d . 1 . .
    H H22 0.5438 0.0285 0.4133 0.023 Uiso calc R 1 . .
    C C23 0.6329(5) 0.1383(4) 0.7019(4) 0.0188(11) Uani d . 1 . .
    C C24 0.6470(5) 0.0969(5) 0.7854(4) 0.0223(11) Uani d . 1 . .
    H H24 0.7115 0.0546 0.8066 0.027 Uiso calc R 1 . .
    C C25 0.5684(6) 0.1168(5) 0.8376(4) 0.0261(12) Uani d . 1 . .
    H H25 0.5780 0.0873 0.8937 0.031 Uiso calc R 1 . .
    C C26 0.4740(6) 0.1807(5) 0.8078(5) 0.0261(13) Uani d . 1 . .
    H H26 0.4217 0.1970 0.8451 0.031 Uiso calc R 1 . .
    C C27 0.4581(6) 0.2194(5) 0.7238(5) 0.0273(13) Uani d . 1 . .
    H H27 0.3923 0.2603 0.7020 0.033 Uiso calc R 1 . .
    C C28 0.5369(5) 0.1997(4) 0.6704(4) 0.0209(11) Uani d . 1 . .
    H H28 0.5256 0.2276 0.6131 0.025 Uiso calc R 1 . .
    C C29 0.8855(5) 0.1835(5) 0.7195(4) 0.0191(11) Uani d . 1 . .
    C C30 0.8942(6) 0.2915(5) 0.7667(5) 0.0253(12) Uani d . 1 . .
    H H30 0.8219 0.3261 0.7529 0.030 Uiso calc R 1 . .
    C C31 1.0095(6) 0.3513(5) 0.8356(5) 0.0306(14) Uani d . 1 . .
    H H31 1.0158 0.4266 0.8674 0.037 Uiso calc R 1 . .
    C C32 1.1147(6) 0.2991(6) 0.8568(5) 0.0318(14) Uani d . 1 . .
    H H32 1.1928 0.3393 0.9037 0.038 Uiso calc R 1 . .
    C C33 1.1069(5) 0.1903(5) 0.8108(5) 0.0280(13) Uani d . 1 . .
    H H33 1.1789 0.1553 0.8269 0.034 Uiso calc R 1 . .
    C C34 0.9930(5) 0.1316(5) 0.7406(4) 0.0209(11) Uani d . 1 . .
    H H34 0.9876 0.0570 0.7071 0.025 Uiso calc R 1 . .
    C C35 0.6456(7) 0.5917(6) 0.6900(6) 0.0385(16) Uani d . 1 . .
    H H35 0.6385 0.6357 0.6401 0.046 Uiso calc R 1 . .
    C C36 0.5378(6) 0.4984(6) 0.9665(5) 0.0350(15) Uani d . 1 . .
    H H36A 0.5662 0.5739 0.9693 0.042 Uiso calc R 1 . .
    H H36B 0.4838 0.4610 0.8947 0.042 Uiso calc R 1 . .
    C C37 0.6526(7) 0.4386(6) 0.9999(5) 0.0357(15) Uani d . 1 . .
    H H37A 0.7074 0.4771 1.0711 0.043 Uiso calc R 1 . .
    H H37B 0.6242 0.3638 0.9988 0.043 Uiso calc R 1 . .
    C C38 0.7268(7) 0.4324(6) 0.9323(6) 0.0436(18) Uani d . 1 . .
    H H38A 0.7500 0.3593 0.9179 0.065 Uiso calc R 1 . .
    H H38B 0.8021 0.4864 0.9673 0.065 Uiso calc R 1 . .
    H H38C 0.6763 0.4475 0.8680 0.065 Uiso calc R 1 . .
loop_
    _atom_site_aniso_label
    _atom_site_aniso_U_11
    _atom_site_aniso_U_22
    _atom_site_aniso_U_33
    _atom_site_aniso_U_12
    _atom_site_aniso_U_13
    _atom_site_aniso_U_23
    Au1 0.01595(12) 0.02468(13) 0.01377(12) 0.00351(9) 0.00404(9) 0.00541(9)
    Au2 0.01883(12) 0.01858(13) 0.01681(12) 0.00345(9) 0.00594(9) 0.00520(9)
    Fe 0.0152(4) 0.0221(4) 0.0148(4) 0.0046(3) 0.0054(3) 0.0068(3)
    Cl1 0.0172(6) 0.0406(8) 0.0188(7) 0.0039(6) 0.0032(5) 0.0058(6)
    Cl2 0.0301(7) 0.0217(7) 0.0253(7) 0.0048(6) 0.0073(6) 0.0066(6)
    Cl3 0.0501(11) 0.0430(10) 0.0916(16) 0.0231(9) 0.0479(12) 0.0288(10)
    Cl4 0.0350(9) 0.0389(9) 0.0388(9) 0.0144(7) 0.0194(7) 0.0147(7)
    Cl5 0.0600(12) 0.0370(9) 0.0527(11) 0.0106(8) 0.0284(10) 0.0124(8)
    P1 0.0172(7) 0.0220(7) 0.0137(6) 0.0022(5) 0.0053(5) 0.0044(5)
    P2 0.0155(6) 0.0196(7) 0.0145(6) 0.0028(5) 0.0044(5) 0.0052(5)
    C1 0.018(3) 0.017(3) 0.018(3) -0.001(2) 0.005(2) 0.003(2)
    C2 0.024(3) 0.034(3) 0.021(3) 0.008(2) 0.009(2) 0.010(2)
    C3 0.024(3) 0.043(4) 0.035(4) 0.007(3) 0.012(3) 0.016(3)
    C4 0.029(3) 0.048(4) 0.023(3) 0.011(3) 0.015(3) 0.011(3)
    C5 0.029(3) 0.060(5) 0.021(3) 0.005(3) 0.010(3) 0.013(3)
    C6 0.022(3) 0.045(4) 0.019(3) 0.008(3) 0.006(2) 0.013(3)
    C7 0.030(3) 0.018(3) 0.020(3) 0.003(2) 0.010(2) 0.005(2)
    C8 0.027(3) 0.024(3) 0.024(3) 0.005(2) 0.007(3) 0.003(2)
    C9 0.041(4) 0.031(3) 0.028(3) 0.009(3) 0.007(3) 0.005(3)
    C10 0.052(4) 0.022(3) 0.031(4) 0.001(3) 0.016(3) 0.002(3)
    C11 0.035(4) 0.041(4) 0.029(3) -0.004(3) 0.016(3) 0.003(3)
    C12 0.023(3) 0.033(3) 0.026(3) -0.002(2) 0.009(3) 0.002(3)
    C13 0.020(3) 0.022(3) 0.015(3) 0.004(2) 0.006(2) 0.005(2)
    C14 0.025(3) 0.025(3) 0.017(3) 0.008(2) 0.012(2) 0.004(2)
    C15 0.029(3) 0.025(3) 0.027(3) 0.012(2) 0.017(3) 0.011(2)
    C16 0.022(3) 0.046(4) 0.017(3) 0.017(3) 0.008(2) 0.014(3)
    C17 0.012(3) 0.038(3) 0.017(3) 0.006(2) 0.002(2) 0.009(2)
    C18 0.013(2) 0.024(3) 0.012(2) 0.006(2) 0.004(2) 0.004(2)
    C19 0.024(3) 0.016(3) 0.019(3) 0.005(2) 0.009(2) 0.002(2)
    C20 0.022(3) 0.024(3) 0.028(3) 0.008(2) 0.012(2) 0.011(2)
    C21 0.016(3) 0.037(3) 0.018(3) 0.011(2) 0.005(2) 0.010(2)
    C22 0.015(3) 0.021(3) 0.018(3) 0.000(2) 0.004(2) 0.001(2)
    C23 0.021(3) 0.017(3) 0.017(3) 0.000(2) 0.007(2) 0.002(2)
    C24 0.022(3) 0.027(3) 0.016(3) 0.002(2) 0.006(2) 0.004(2)
    C25 0.027(3) 0.030(3) 0.019(3) -0.001(2) 0.007(2) 0.007(2)
    C26 0.026(3) 0.026(3) 0.027(3) -0.001(2) 0.014(3) 0.002(2)
    C27 0.027(3) 0.027(3) 0.031(3) 0.011(2) 0.014(3) 0.009(3)
    C28 0.022(3) 0.018(3) 0.019(3) 0.001(2) 0.004(2) 0.003(2)
    C29 0.018(3) 0.028(3) 0.008(2) 0.001(2) 0.003(2) 0.004(2)
    C30 0.022(3) 0.027(3) 0.023(3) 0.006(2) 0.010(2) -0.002(2)
    C31 0.034(3) 0.023(3) 0.026(3) -0.005(3) 0.008(3) -0.003(2)
    C32 0.025(3) 0.042(4) 0.018(3) -0.001(3) 0.002(3) 0.001(3)
    C33 0.015(3) 0.037(4) 0.024(3) 0.001(2) 0.002(2) 0.002(3)
    C34 0.022(3) 0.025(3) 0.015(3) 0.006(2) 0.006(2) 0.004(2)
    C35 0.048(4) 0.037(4) 0.043(4) 0.018(3) 0.025(4) 0.020(3)
    C36 0.033(4) 0.043(4) 0.027(3) 0.002(3) 0.011(3) 0.005(3)
    C37 0.041(4) 0.033(4) 0.030(3) 0.003(3) 0.010(3) 0.006(3)
    C38 0.046(4) 0.038(4) 0.046(4) 0.009(3) 0.020(4) 0.006(3)
_geom_special_details
;
All e.s.d.'s (except the e.s.d. in the dihedral angle between two l.s. planes)
are estimated using the full covariance matrix. The cell e.s.d.'s are taken
into account individually in the estimation of e.s.d.'s in distances, angles
and torsion angles; correlations between e.s.d.'s in cell parameters are only
used when they are defined by crystal symmetry. An approximate (isotropic)
treatment of cell e.s.d.'s is used for estimating e.s.d.'s involving l.s.
planes.
;
loop_
    _geom_bond_atom_site_label_1
    _geom_bond_atom_site_label_2
    _geom_bond_site_symmetry_2
    _geom_bond_distance
    _geom_bond_publ_flag
    Au1 Cl1 . 2.3131(17) y
    Au1 P1 . 2.2413(17) y
    Au2 Cl2 . 2.2988(17) y
    Au2 P2 . 2.2357(17) y
    Fe C18 . 2.026(5) ?
    Fe C22 . 2.039(5) ?
    Fe C14 . 2.045(5) ?
    Fe C13 . 2.046(5) ?
    Fe C15 . 2.049(5) ?
    Fe C19 . 2.059(5) ?
    Fe C17 . 2.060(6) ?
    Fe C16 . 2.060(6) ?
    Fe C20 . 2.069(5) ?
    Fe C21 . 2.071(5) ?
    Cl3 C35 . 1.767(7) ?
    Cl4 C35 . 1.764(7) ?
    Cl5 C35 . 1.761(8) ?
    P1 C13 . 1.795(6) ?
    P1 C7 . 1.814(6) ?
    P1 C1 . 1.817(5) ?
    P2 C18 . 1.798(5) ?
    P2 C29 . 1.819(6) ?
    P2 C23 . 1.825(5) ?
    C1 C6 . 1.396(8) ?
    C1 C2 . 1.397(8) ?
    C2 C3 . 1.396(8) ?
    C2 H2 . 0.9500 ?
    C3 C4 . 1.386(9) ?
    C3 H3 . 0.9500 ?
    C4 C5 . 1.392(9) ?
    C4 H4 . 0.9500 ?
    C5 C6 . 1.394(9) ?
    C5 H5 . 0.9500 ?
    C6 H6 . 0.9500 ?
    C7 C8 . 1.401(8) ?
    C7 C12 . 1.410(8) ?
    C8 C9 . 1.385(9) ?
    C8 H8 . 0.9500 ?
    C9 C10 . 1.377(10) ?
    C9 H9 . 0.9500 ?
    C10 C11 . 1.383(10) ?
    C10 H10 . 0.9500 ?
    C11 C12 . 1.391(9) ?
    C11 H11 . 0.9500 ?
    C12 H12 . 0.9500 ?
    C13 C14 . 1.432(8) ?
    C13 C17 . 1.439(8) ?
    C14 C15 . 1.428(8) ?
    C14 H14 . 0.9500 ?
    C15 C16 . 1.417(9) ?
    C15 H15 . 0.9500 ?
    C16 C17 . 1.415(8) ?
    C16 H16 . 0.9500 ?
    C17 H17 . 0.9500 ?
    C18 C19 . 1.432(8) ?
    C18 C22 . 1.446(7) ?
    C19 C20 . 1.437(8) ?
    C19 H19 . 0.9500 ?
    C20 C21 . 1.420(8) ?
    C20 H20 . 0.9500 ?
    C21 C22 . 1.417(8) ?
    C21 H21 . 0.9500 ?
    C22 H22 . 0.9500 ?
    C23 C24 . 1.396(8) ?
    C23 C28 . 1.399(8) ?
    C24 C25 . 1.379(8) ?
    C24 H24 . 0.9500 ?
    C25 C26 . 1.404(9) ?
    C25 H25 . 0.9500 ?
    C26 C27 . 1.378(9) ?
    C26 H26 . 0.9500 ?
    C27 C28 . 1.393(8) ?
    C27 H27 . 0.9500 ?
    C28 H28 . 0.9500 ?
    C29 C30 . 1.369(8) ?
    C29 C34 . 1.414(8) ?
    C30 C31 . 1.404(9) ?
    C30 H30 . 0.9500 ?
    C31 C32 . 1.394(9) ?
    C31 H31 . 0.9500 ?
    C32 C33 . 1.376(9) ?
    C32 H32 . 0.9500 ?
    C33 C34 . 1.393(8) ?
    C33 H33 . 0.9500 ?
    C34 H34 . 0.9500 ?
    C35 H35 . 1.0000 ?
    C36 C36 2_667 1.521(13) ?
    C36 C37 . 1.554(9) ?
    C36 H36A . 0.9900 ?
    C36 H36B . 0.9900 ?
    C37 C38 . 1.511(10) ?
    C37 H37A . 0.9900 ?
    C37 H37B . 0.9900 ?
    C38 H38A . 0.9800 ?
    C38 H38B . 0.9800 ?
    C38 H38C . 0.9800 ?
loop_
    _geom_angle_atom_site_label_1
    _geom_angle_atom_site_label_2
    _geom_angle_atom_site_label_3
    _geom_angle_site_symmetry_1
    _geom_angle_site_symmetry_3
    _geom_angle
    _geom_angle_publ_flag
    P1 Au1 Cl1 . . 177.27(5) y
    P2 Au2 Cl2 . . 179.34(5) y
    C18 Fe C22 . . 41.7(2) ?
    C18 Fe C14 . . 144.2(2) ?
    C22 Fe C14 . . 112.3(2) ?
    C18 Fe C13 . . 173.4(2) ?
    C22 Fe C13 . . 144.7(2) ?
    C14 Fe C13 . . 41.0(2) ?
    C18 Fe C15 . . 113.2(2) ?
    C22 Fe C15 . . 107.2(2) ?
    C14 Fe C15 . . 40.8(2) ?
    C13 Fe C15 . . 68.5(2) ?
    C18 Fe C19 . . 41.0(2) ?
    C22 Fe C19 . . 69.1(2) ?
    C14 Fe C19 . . 173.1(2) ?
    C13 Fe C19 . . 134.4(2) ?
    C15 Fe C19 . . 145.9(2) ?
    C18 Fe C17 . . 133.0(2) ?
    C22 Fe C17 . . 171.6(2) ?
    C14 Fe C17 . . 68.6(2) ?
    C13 Fe C17 . . 41.0(2) ?
    C15 Fe C17 . . 67.8(2) ?
    C19 Fe C17 . . 111.0(2) ?
    C18 Fe C16 . . 108.3(2) ?
    C22 Fe C16 . . 131.8(2) ?
    C14 Fe C16 . . 68.6(2) ?
    C13 Fe C16 . . 68.6(2) ?
    C15 Fe C16 . . 40.3(2) ?
    C19 Fe C16 . . 115.9(2) ?
    C17 Fe C16 . . 40.2(2) ?
    C18 Fe C20 . . 68.6(2) ?
    C22 Fe C20 . . 67.8(2) ?
    C14 Fe C20 . . 132.9(2) ?
    C13 Fe C20 . . 110.8(2) ?
    C15 Fe C20 . . 171.0(2) ?
    C19 Fe C20 . . 40.7(2) ?
    C17 Fe C20 . . 118.1(2) ?
    C16 Fe C20 . . 148.5(3) ?
    C18 Fe C21 . . 69.0(2) ?
    C22 Fe C21 . . 40.3(2) ?
    C14 Fe C21 . . 107.8(2) ?
    C13 Fe C21 . . 115.0(2) ?
    C15 Fe C21 . . 131.4(3) ?
    C19 Fe C21 . . 68.6(2) ?
    C17 Fe C21 . . 148.0(2) ?
    C16 Fe C21 . . 170.5(3) ?
    C20 Fe C21 . . 40.1(2) ?
    C13 P1 C7 . . 106.1(3) ?
    C13 P1 C1 . . 104.4(3) ?
    C7 P1 C1 . . 105.0(3) ?
    C13 P1 Au1 . . 110.77(19) ?
    C7 P1 Au1 . . 113.9(2) ?
    C1 P1 Au1 . . 115.77(19) ?
    C18 P2 C29 . . 107.8(3) ?
    C18 P2 C23 . . 104.4(2) ?
    C29 P2 C23 . . 104.2(2) ?
    C18 P2 Au2 . . 112.56(18) ?
    C29 P2 Au2 . . 115.27(19) ?
    C23 P2 Au2 . . 111.73(18) ?
    C6 C1 C2 . . 119.2(5) ?
    C6 C1 P1 . . 118.4(4) ?
    C2 C1 P1 . . 122.3(4) ?
    C3 C2 C1 . . 120.6(6) ?
    C3 C2 H2 . . 119.7 ?
    C1 C2 H2 . . 119.7 ?
    C4 C3 C2 . . 120.2(6) ?
    C4 C3 H3 . . 119.9 ?
    C2 C3 H3 . . 119.9 ?
    C3 C4 C5 . . 119.2(6) ?
    C3 C4 H4 . . 120.4 ?
    C5 C4 H4 . . 120.4 ?
    C4 C5 C6 . . 121.1(6) ?
    C4 C5 H5 . . 119.4 ?
    C6 C5 H5 . . 119.4 ?
    C5 C6 C1 . . 119.7(6) ?
    C5 C6 H6 . . 120.2 ?
    C1 C6 H6 . . 120.2 ?
    C8 C7 C12 . . 119.6(5) ?
    C8 C7 P1 . . 119.1(5) ?
    C12 C7 P1 . . 121.3(5) ?
    C9 C8 C7 . . 120.6(6) ?
    C9 C8 H8 . . 119.7 ?
    C7 C8 H8 . . 119.7 ?
    C10 C9 C8 . . 119.3(6) ?
    C10 C9 H9 . . 120.4 ?
    C8 C9 H9 . . 120.4 ?
    C9 C10 C11 . . 121.3(6) ?
    C9 C10 H10 . . 119.4 ?
    C11 C10 H10 . . 119.4 ?
    C10 C11 C12 . . 120.4(6) ?
    C10 C11 H11 . . 119.8 ?
    C12 C11 H11 . . 119.8 ?
    C11 C12 C7 . . 118.8(6) ?
    C11 C12 H12 . . 120.6 ?
    C7 C12 H12 . . 120.6 ?
    C14 C13 C17 . . 107.5(5) ?
    C14 C13 P1 . . 122.8(4) ?
    C17 C13 P1 . . 129.7(4) ?
    C14 C13 Fe . . 69.5(3) ?
    C17 C13 Fe . . 70.0(3) ?
    P1 C13 Fe . . 127.4(3) ?
    C15 C14 C13 . . 107.4(5) ?
    C15 C14 Fe . . 69.7(3) ?
    C13 C14 Fe . . 69.5(3) ?
    C15 C14 H14 . . 126.3 ?
    C13 C14 H14 . . 126.3 ?
    Fe C14 H14 . . 126.0 ?
    C16 C15 C14 . . 108.8(5) ?
    C16 C15 Fe . . 70.3(3) ?
    C14 C15 Fe . . 69.5(3) ?
    C16 C15 H15 . . 125.6 ?
    C14 C15 H15 . . 125.6 ?
    Fe C15 H15 . . 126.3 ?
    C17 C16 C15 . . 108.0(5) ?
    C17 C16 Fe . . 69.9(3) ?
    C15 C16 Fe . . 69.4(3) ?
    C17 C16 H16 . . 126.0 ?
    C15 C16 H16 . . 126.0 ?
    Fe C16 H16 . . 126.3 ?
    C16 C17 C13 . . 108.4(5) ?
    C16 C17 Fe . . 69.9(3) ?
    C13 C17 Fe . . 69.0(3) ?
    C16 C17 H17 . . 125.8 ?
    C13 C17 H17 . . 125.8 ?
    Fe C17 H17 . . 126.9 ?
    C19 C18 C22 . . 107.6(5) ?
    C19 C18 P2 . . 129.7(4) ?
    C22 C18 P2 . . 122.6(4) ?
    C19 C18 Fe . . 70.7(3) ?
    C22 C18 Fe . . 69.6(3) ?
    P2 C18 Fe . . 126.4(3) ?
    C18 C19 C20 . . 107.1(5) ?
    C18 C19 Fe . . 68.2(3) ?
    C20 C19 Fe . . 70.0(3) ?
    C18 C19 H19 . . 126.5 ?
    C20 C19 H19 . . 126.5 ?
    Fe C19 H19 . . 126.8 ?
    C21 C20 C19 . . 109.1(5) ?
    C21 C20 Fe . . 70.0(3) ?
    C19 C20 Fe . . 69.3(3) ?
    C21 C20 H20 . . 125.5 ?
    C19 C20 H20 . . 125.5 ?
    Fe C20 H20 . . 126.9 ?
    C22 C21 C20 . . 107.8(5) ?
    C22 C21 Fe . . 68.6(3) ?
    C20 C21 Fe . . 69.9(3) ?
    C22 C21 H21 . . 126.1 ?
    C20 C21 H21 . . 126.1 ?
    Fe C21 H21 . . 127.0 ?
    C21 C22 C18 . . 108.4(5) ?
    C21 C22 Fe . . 71.0(3) ?
    C18 C22 Fe . . 68.7(3) ?
    C21 C22 H22 . . 125.8 ?
    C18 C22 H22 . . 125.8 ?
    Fe C22 H22 . . 126.0 ?
    C24 C23 C28 . . 119.5(5) ?
    C24 C23 P2 . . 118.4(4) ?
    C28 C23 P2 . . 122.1(4) ?
    C25 C24 C23 . . 120.7(5) ?
    C25 C24 H24 . . 119.7 ?
    C23 C24 H24 . . 119.7 ?
    C24 C25 C26 . . 120.0(6) ?
    C24 C25 H25 . . 120.0 ?
    C26 C25 H25 . . 120.0 ?
    C27 C26 C25 . . 119.4(5) ?
    C27 C26 H26 . . 120.3 ?
    C25 C26 H26 . . 120.3 ?
    C26 C27 C28 . . 121.1(5) ?
    C26 C27 H27 . . 119.5 ?
    C28 C27 H27 . . 119.5 ?
    C27 C28 C23 . . 119.4(5) ?
    C27 C28 H28 . . 120.3 ?
    C23 C28 H28 . . 120.3 ?
    C30 C29 C34 . . 119.9(5) ?
    C30 C29 P2 . . 120.8(4) ?
    C34 C29 P2 . . 119.3(4) ?
    C29 C30 C31 . . 120.4(6) ?
    C29 C30 H30 . . 119.8 ?
    C31 C30 H30 . . 119.8 ?
    C32 C31 C30 . . 119.3(6) ?
    C32 C31 H31 . . 120.3 ?
    C30 C31 H31 . . 120.3 ?
    C33 C32 C31 . . 120.9(6) ?
    C33 C32 H32 . . 119.6 ?
    C31 C32 H32 . . 119.6 ?
    C32 C33 C34 . . 119.8(6) ?
    C32 C33 H33 . . 120.1 ?
    C34 C33 H33 . . 120.1 ?
    C33 C34 C29 . . 119.8(5) ?
    C33 C34 H34 . . 120.1 ?
    C29 C34 H34 . . 120.1 ?
    Cl5 C35 Cl4 . . 111.4(4) ?
    Cl5 C35 Cl3 . . 111.0(4) ?
    Cl4 C35 Cl3 . . 110.2(4) ?
    Cl5 C35 H35 . . 108.1 ?
    Cl4 C35 H35 . . 108.1 ?
    Cl3 C35 H35 . . 108.1 ?
    C36 C36 C37 2_667 . 112.6(7) ?
    C36 C36 H36A 2_667 . 109.1 ?
    C37 C36 H36A . . 109.1 ?
    C36 C36 H36B 2_667 . 109.1 ?
    C37 C36 H36B . . 109.1 ?
    H36A C36 H36B . . 107.8 ?
    C38 C37 C36 . . 113.2(6) ?
    C38 C37 H37A . . 108.9 ?
    C36 C37 H37A . . 108.9 ?
    C38 C37 H37B . . 108.9 ?
    C36 C37 H37B . . 108.9 ?
    H37A C37 H37B . . 107.8 ?
    C37 C38 H38A . . 109.5 ?
    C37 C38 H38B . . 109.5 ?
    H38A C38 H38B . . 109.5 ?
    C37 C38 H38C . . 109.5 ?
    H38A C38 H38C . . 109.5 ?
    H38B C38 H38C . . 109.5 ?
loop_
    _geom_torsion_atom_site_label_1
    _geom_torsion_atom_site_label_2
    _geom_torsion_atom_site_label_3
    _geom_torsion_atom_site_label_4
    _geom_torsion_site_symmetry_1
    _geom_torsion_site_symmetry_2
    _geom_torsion_site_symmetry_3
    _geom_torsion_site_symmetry_4
    _geom_torsion
    _geom_torsion_publ_flag
    Cl1 Au1 P1 C13 . . . . 38.5(11) ?
    Cl1 Au1 P1 C7 . . . . -81.1(11) ?
    Cl1 Au1 P1 C1 . . . . 157.1(11) ?
    Cl2 Au2 P2 C18 . . . . -16(5) ?
    Cl2 Au2 P2 C29 . . . . -141(4) ?
    Cl2 Au2 P2 C23 . . . . 101(4) ?
    C13 P1 C1 C6 . . . . 162.1(5) ?
    C7 P1 C1 C6 . . . . -86.4(5) ?
    Au1 P1 C1 C6 . . . . 40.1(5) ?
    C13 P1 C1 C2 . . . . -21.8(5) ?
    C7 P1 C1 C2 . . . . 89.7(5) ?
    Au1 P1 C1 C2 . . . . -143.8(4) ?
    C6 C1 C2 C3 . . . . -0.5(9) ?
    P1 C1 C2 C3 . . . . -176.6(5) ?
    C1 C2 C3 C4 . . . . -1.3(10) ?
    C2 C3 C4 C5 . . . . 2.3(11) ?
    C3 C4 C5 C6 . . . . -1.6(11) ?
    C4 C5 C6 C1 . . . . -0.2(11) ?
    C2 C1 C6 C5 . . . . 1.3(9) ?
    P1 C1 C6 C5 . . . . 177.5(5) ?
    C13 P1 C7 C8 . . . . -113.5(5) ?
    C1 P1 C7 C8 . . . . 136.3(5) ?
    Au1 P1 C7 C8 . . . . 8.6(5) ?
    C13 P1 C7 C12 . . . . 66.1(5) ?
    C1 P1 C7 C12 . . . . -44.1(5) ?
    Au1 P1 C7 C12 . . . . -171.7(4) ?
    C12 C7 C8 C9 . . . . -0.3(9) ?
    P1 C7 C8 C9 . . . . 179.4(5) ?
    C7 C8 C9 C10 . . . . 1.6(10) ?
    C8 C9 C10 C11 . . . . -2.3(10) ?
    C9 C10 C11 C12 . . . . 1.9(11) ?
    C10 C11 C12 C7 . . . . -0.6(10) ?
    C8 C7 C12 C11 . . . . -0.2(9) ?
    P1 C7 C12 C11 . . . . -179.9(5) ?
    C7 P1 C13 C14 . . . . 155.6(4) ?
    C1 P1 C13 C14 . . . . -93.8(5) ?
    Au1 P1 C13 C14 . . . . 31.5(5) ?
    C7 P1 C13 C17 . . . . -26.9(6) ?
    C1 P1 C13 C17 . . . . 83.7(5) ?
    Au1 P1 C13 C17 . . . . -151.1(4) ?
    C7 P1 C13 Fe . . . . 67.4(4) ?
    C1 P1 C13 Fe . . . . 178.1(3) ?
    Au1 P1 C13 Fe . . . . -56.7(4) ?
    C18 Fe C13 C14 . . . . 144.5(18) ?
    C22 Fe C13 C14 . . . . -51.6(5) ?
    C15 Fe C13 C14 . . . . 38.1(3) ?
    C19 Fe C13 C14 . . . . -172.6(3) ?
    C17 Fe C13 C14 . . . . 118.5(5) ?
    C16 Fe C13 C14 . . . . 81.6(4) ?
    C20 Fe C13 C14 . . . . -132.2(3) ?
    C21 Fe C13 C14 . . . . -88.8(4) ?
    C18 Fe C13 C17 . . . . 26(2) ?
    C22 Fe C13 C17 . . . . -170.1(4) ?
    C14 Fe C13 C17 . . . . -118.5(5) ?
    C15 Fe C13 C17 . . . . -80.4(4) ?
    C19 Fe C13 C17 . . . . 68.9(4) ?
    C16 Fe C13 C17 . . . . -36.9(4) ?
    C20 Fe C13 C17 . . . . 109.3(4) ?
    C21 Fe C13 C17 . . . . 152.8(3) ?
    C18 Fe C13 P1 . . . . -99.3(18) ?
    C22 Fe C13 P1 . . . . 64.6(6) ?
    C14 Fe C13 P1 . . . . 116.2(5) ?
    C15 Fe C13 P1 . . . . 154.3(4) ?
    C19 Fe C13 P1 . . . . -56.4(5) ?
    C17 Fe C13 P1 . . . . -125.3(5) ?
    C16 Fe C13 P1 . . . . -162.2(4) ?
    C20 Fe C13 P1 . . . . -16.0(4) ?
    C21 Fe C13 P1 . . . . 27.4(5) ?
    C17 C13 C14 C15 . . . . 0.3(6) ?
    P1 C13 C14 C15 . . . . 178.2(4) ?
    Fe C13 C14 C15 . . . . -59.7(4) ?
    C17 C13 C14 Fe . . . . 60.0(4) ?
    P1 C13 C14 Fe . . . . -122.1(4) ?
    C18 Fe C14 C15 . . . . -55.0(5) ?
    C22 Fe C14 C15 . . . . -90.8(4) ?
    C13 Fe C14 C15 . . . . 118.5(5) ?
    C19 Fe C14 C15 . . . . 168.8(18) ?
    C17 Fe C14 C15 . . . . 80.3(4) ?
    C16 Fe C14 C15 . . . . 37.0(4) ?
    C20 Fe C14 C15 . . . . -170.7(3) ?
    C21 Fe C14 C15 . . . . -133.6(4) ?
    C18 Fe C14 C13 . . . . -173.5(3) ?
    C22 Fe C14 C13 . . . . 150.7(3) ?
    C15 Fe C14 C13 . . . . -118.5(5) ?
    C19 Fe C14 C13 . . . . 50(2) ?
    C17 Fe C14 C13 . . . . -38.3(3) ?
    C16 Fe C14 C13 . . . . -81.5(4) ?
    C20 Fe C14 C13 . . . . 70.8(4) ?
    C21 Fe C14 C13 . . . . 107.9(3) ?
    C13 C14 C15 C16 . . . . 0.2(6) ?
    Fe C14 C15 C16 . . . . -59.4(4) ?
    C13 C14 C15 Fe . . . . 59.6(4) ?
    C18 Fe C15 C16 . . . . -91.3(4) ?
    C22 Fe C15 C16 . . . . -135.5(3) ?
    C14 Fe C15 C16 . . . . 120.1(5) ?
    C13 Fe C15 C16 . . . . 81.8(4) ?
    C19 Fe C15 C16 . . . . -57.6(5) ?
    C17 Fe C15 C16 . . . . 37.4(3) ?
    C20 Fe C15 C16 . . . . 169.2(13) ?
    C21 Fe C15 C16 . . . . -173.2(3) ?
    C18 Fe C15 C14 . . . . 148.6(3) ?
    C22 Fe C15 C14 . . . . 104.5(4) ?
    C13 Fe C15 C14 . . . . -38.3(3) ?
    C19 Fe C15 C14 . . . . -177.6(4) ?
    C17 Fe C15 C14 . . . . -82.6(4) ?
    C16 Fe C15 C14 . . . . -120.1(5) ?
    C20 Fe C15 C14 . . . . 49.2(16) ?
    C21 Fe C15 C14 . . . . 66.7(4) ?
    C14 C15 C16 C17 . . . . -0.6(6) ?
    Fe C15 C16 C17 . . . . -59.5(4) ?
    C14 C15 C16 Fe . . . . 58.9(4) ?
    C18 Fe C16 C17 . . . . -136.2(3) ?
    C22 Fe C16 C17 . . . . -176.8(3) ?
    C14 Fe C16 C17 . . . . 81.8(4) ?
    C13 Fe C16 C17 . . . . 37.6(3) ?
    C15 Fe C16 C17 . . . . 119.2(5) ?
    C19 Fe C16 C17 . . . . -92.5(4) ?
    C20 Fe C16 C17 . . . . -57.6(6) ?
    C21 Fe C16 C17 . . . . 151.5(12) ?
    C18 Fe C16 C15 . . . . 104.6(3) ?
    C22 Fe C16 C15 . . . . 64.0(4) ?
    C14 Fe C16 C15 . . . . -37.4(3) ?
    C13 Fe C16 C15 . . . . -81.6(3) ?
    C19 Fe C16 C15 . . . . 148.3(3) ?
    C17 Fe C16 C15 . . . . -119.2(5) ?
    C20 Fe C16 C15 . . . . -176.8(4) ?
    C21 Fe C16 C15 . . . . 32.3(15) ?
    C15 C16 C17 C13 . . . . 0.7(6) ?
    Fe C16 C17 C13 . . . . -58.4(4) ?
    C15 C16 C17 Fe . . . . 59.2(4) ?
    C14 C13 C17 C16 . . . . -0.6(6) ?
    P1 C13 C17 C16 . . . . -178.4(4) ?
    Fe C13 C17 C16 . . . . 59.0(4) ?
    C14 C13 C17 Fe . . . . -59.6(4) ?
    P1 C13 C17 Fe . . . . 122.6(5) ?
    C18 Fe C17 C16 . . . . 64.0(5) ?
    C22 Fe C17 C16 . . . . 16.7(18) ?
    C14 Fe C17 C16 . . . . -81.7(4) ?
    C13 Fe C17 C16 . . . . -120.0(5) ?
    C15 Fe C17 C16 . . . . -37.6(4) ?
    C19 Fe C17 C16 . . . . 105.6(4) ?
    C20 Fe C17 C16 . . . . 150.0(4) ?
    C21 Fe C17 C16 . . . . -171.4(4) ?
    C18 Fe C17 C13 . . . . -176.1(3) ?
    C22 Fe C17 C13 . . . . 136.6(15) ?
    C14 Fe C17 C13 . . . . 38.2(3) ?
    C15 Fe C17 C13 . . . . 82.4(4) ?
    C19 Fe C17 C13 . . . . -134.4(3) ?
    C16 Fe C17 C13 . . . . 120.0(5) ?
    C20 Fe C17 C13 . . . . -90.0(4) ?
    C21 Fe C17 C13 . . . . -51.5(6) ?
    C29 P2 C18 C19 . . . . -21.3(5) ?
    C23 P2 C18 C19 . . . . 89.1(5) ?
    Au2 P2 C18 C19 . . . . -149.5(4) ?
    C29 P2 C18 C22 . . . . 160.9(4) ?
    C23 P2 C18 C22 . . . . -88.7(4) ?
    Au2 P2 C18 C22 . . . . 32.6(5) ?
    C29 P2 C18 Fe . . . . 73.3(4) ?
    C23 P2 C18 Fe . . . . -176.4(3) ?
    Au2 P2 C18 Fe . . . . -55.0(4) ?
    C22 Fe C18 C19 . . . . -118.2(4) ?
    C14 Fe C18 C19 . . . . -172.7(4) ?
    C13 Fe C18 C19 . . . . 47.8(19) ?
    C15 Fe C18 C19 . . . . 151.6(3) ?
    C17 Fe C18 C19 . . . . 71.1(4) ?
    C16 Fe C18 C19 . . . . 108.7(4) ?
    C20 Fe C18 C19 . . . . -37.9(3) ?
    C21 Fe C18 C19 . . . . -81.1(3) ?
    C14 Fe C18 C22 . . . . -54.5(5) ?
    C13 Fe C18 C22 . . . . 166.0(18) ?
    C15 Fe C18 C22 . . . . -90.2(4) ?
    C19 Fe C18 C22 . . . . 118.2(4) ?
    C17 Fe C18 C22 . . . . -170.8(3) ?
    C16 Fe C18 C22 . . . . -133.1(3) ?
    C20 Fe C18 C22 . . . . 80.3(3) ?
    C21 Fe C18 C22 . . . . 37.1(3) ?
    C22 Fe C18 P2 . . . . 116.2(5) ?
    C14 Fe C18 P2 . . . . 61.6(5) ?
    C13 Fe C18 P2 . . . . -77.8(19) ?
    C15 Fe C18 P2 . . . . 26.0(4) ?
    C19 Fe C18 P2 . . . . -125.6(5) ?
    C17 Fe C18 P2 . . . . -54.6(5) ?
    C16 Fe C18 P2 . . . . -17.0(4) ?
    C20 Fe C18 P2 . . . . -163.5(4) ?
    C21 Fe C18 P2 . . . . 153.3(4) ?
    C22 C18 C19 C20 . . . . -0.6(6) ?
    P2 C18 C19 C20 . . . . -178.7(4) ?
    Fe C18 C19 C20 . . . . 59.5(4) ?
    C22 C18 C19 Fe . . . . -60.1(3) ?
    P2 C18 C19 Fe . . . . 121.8(4) ?
    C22 Fe C19 C18 . . . . 38.9(3) ?
    C14 Fe C19 C18 . . . . 141.9(19) ?
    C13 Fe C19 C18 . . . . -173.2(3) ?
    C15 Fe C19 C18 . . . . -51.1(5) ?
    C17 Fe C19 C18 . . . . -132.2(3) ?
    C16 Fe C19 C18 . . . . -88.5(4) ?
    C20 Fe C19 C18 . . . . 118.8(5) ?
    C21 Fe C19 C18 . . . . 82.3(3) ?
    C18 Fe C19 C20 . . . . -118.8(5) ?
    C22 Fe C19 C20 . . . . -79.9(4) ?
    C14 Fe C19 C20 . . . . 23(2) ?
    C13 Fe C19 C20 . . . . 68.0(4) ?
    C15 Fe C19 C20 . . . . -169.9(4) ?
    C17 Fe C19 C20 . . . . 109.0(4) ?
    C16 Fe C19 C20 . . . . 152.7(3) ?
    C21 Fe C19 C20 . . . . -36.5(3) ?
    C18 C19 C20 C21 . . . . 0.4(6) ?
    Fe C19 C20 C21 . . . . 58.8(4) ?
    C18 C19 C20 Fe . . . . -58.4(4) ?
    C18 Fe C20 C21 . . . . -82.5(3) ?
    C22 Fe C20 C21 . . . . -37.4(3) ?
    C14 Fe C20 C21 . . . . 63.0(4) ?
    C13 Fe C20 C21 . . . . 104.5(3) ?
    C15 Fe C20 C21 . . . . 20.6(16) ?
    C19 Fe C20 C21 . . . . -120.7(5) ?
    C17 Fe C20 C21 . . . . 149.1(3) ?
    C16 Fe C20 C21 . . . . -172.8(4) ?
    C18 Fe C20 C19 . . . . 38.2(3) ?
    C22 Fe C20 C19 . . . . 83.2(4) ?
    C14 Fe C20 C19 . . . . -176.3(3) ?
    C13 Fe C20 C19 . . . . -134.8(3) ?
    C15 Fe C20 C19 . . . . 141.2(14) ?
    C17 Fe C20 C19 . . . . -90.2(4) ?
    C16 Fe C20 C19 . . . . -52.1(6) ?
    C21 Fe C20 C19 . . . . 120.7(5) ?
    C19 C20 C21 C22 . . . . 0.0(6) ?
    Fe C20 C21 C22 . . . . 58.3(4) ?
    C19 C20 C21 Fe . . . . -58.3(4) ?
    C18 Fe C21 C22 . . . . -38.3(3) ?
    C14 Fe C21 C22 . . . . 103.8(4) ?
    C13 Fe C21 C22 . . . . 147.3(3) ?
    C15 Fe C21 C22 . . . . 64.7(4) ?
    C19 Fe C21 C22 . . . . -82.5(3) ?
    C17 Fe C21 C22 . . . . -178.2(4) ?
    C16 Fe C21 C22 . . . . 37.2(15) ?
    C20 Fe C21 C22 . . . . -119.5(5) ?
    C18 Fe C21 C20 . . . . 81.2(3) ?
    C22 Fe C21 C20 . . . . 119.5(5) ?
    C14 Fe C21 C20 . . . . -136.7(3) ?
    C13 Fe C21 C20 . . . . -93.1(4) ?
    C15 Fe C21 C20 . . . . -175.8(3) ?
    C19 Fe C21 C20 . . . . 37.1(3) ?
    C17 Fe C21 C20 . . . . -58.6(6) ?
    C16 Fe C21 C20 . . . . 156.8(12) ?
    C20 C21 C22 C18 . . . . -0.4(6) ?
    Fe C21 C22 C18 . . . . 58.7(4) ?
    C20 C21 C22 Fe . . . . -59.1(4) ?
    C19 C18 C22 C21 . . . . 0.6(6) ?
    P2 C18 C22 C21 . . . . 178.9(4) ?
    Fe C18 C22 C21 . . . . -60.2(4) ?
    C19 C18 C22 Fe . . . . 60.8(3) ?
    P2 C18 C22 Fe . . . . -120.9(4) ?
    C18 Fe C22 C21 . . . . 119.5(5) ?
    C14 Fe C22 C21 . . . . -91.6(4) ?
    C13 Fe C22 C21 . . . . -57.8(5) ?
    C15 Fe C22 C21 . . . . -134.8(3) ?
    C19 Fe C22 C21 . . . . 81.2(4) ?
    C17 Fe C22 C21 . . . . 173.4(15) ?
    C16 Fe C22 C21 . . . . -172.3(3) ?
    C20 Fe C22 C21 . . . . 37.3(3) ?
    C14 Fe C22 C18 . . . . 149.0(3) ?
    C13 Fe C22 C18 . . . . -177.3(4) ?
    C15 Fe C22 C18 . . . . 105.8(3) ?
    C19 Fe C22 C18 . . . . -38.3(3) ?
    C17 Fe C22 C18 . . . . 53.9(17) ?
    C16 Fe C22 C18 . . . . 68.3(4) ?
    C20 Fe C22 C18 . . . . -82.2(3) ?
    C21 Fe C22 C18 . . . . -119.5(5) ?
    C18 P2 C23 C24 . . . . 174.6(4) ?
    C29 P2 C23 C24 . . . . -72.5(5) ?
    Au2 P2 C23 C24 . . . . 52.6(5) ?
    C18 P2 C23 C28 . . . . -2.1(5) ?
    C29 P2 C23 C28 . . . . 110.9(5) ?
    Au2 P2 C23 C28 . . . . -124.0(4) ?
    C28 C23 C24 C25 . . . . -0.7(8) ?
    P2 C23 C24 C25 . . . . -177.4(4) ?
    C23 C24 C25 C26 . . . . -1.0(9) ?
    C24 C25 C26 C27 . . . . 2.5(9) ?
    C25 C26 C27 C28 . . . . -2.4(9) ?
    C26 C27 C28 C23 . . . . 0.8(9) ?
    C24 C23 C28 C27 . . . . 0.8(8) ?
    P2 C23 C28 C27 . . . . 177.4(4) ?
    C18 P2 C29 C30 . . . . 63.6(5) ?
    C23 P2 C29 C30 . . . . -46.9(5) ?
    Au2 P2 C29 C30 . . . . -169.7(4) ?
    C18 P2 C29 C34 . . . . -118.7(4) ?
    C23 P2 C29 C34 . . . . 130.8(4) ?
    Au2 P2 C29 C34 . . . . 8.0(5) ?
    C34 C29 C30 C31 . . . . 0.5(9) ?
    P2 C29 C30 C31 . . . . 178.2(5) ?
    C29 C30 C31 C32 . . . . -1.2(9) ?
    C30 C31 C32 C33 . . . . 0.3(10) ?
    C31 C32 C33 C34 . . . . 1.2(10) ?
    C32 C33 C34 C29 . . . . -1.9(9) ?
    C30 C29 C34 C33 . . . . 1.1(8) ?
    P2 C29 C34 C33 . . . . -176.6(4) ?
    C36 C36 C37 C38 2_667 . . . 178.6(7) ?
loop_
    _geom_hbond_atom_site_label_D
    _geom_hbond_atom_site_label_H
    _geom_hbond_atom_site_label_A
    _geom_hbond_site_symmetry_A
    _geom_hbond_distance_DH
    _geom_hbond_distance_HA
    _geom_hbond_distance_DA
    _geom_hbond_angle_DHA
    C35 H35 Cl2 1_565 1.00 2.72 3.634(8) 153
