# Supplementary material for: [μ-1,1′-Bis(diphenyl­phosphino)ferro­cene-κ2 P:P′]bis­[chloridogold(I)]–chloro­form–hexane (2/2/1)
Source: Acta Crystallogr Sect E Struct Rep Online. 2010 Jan 16;66(Pt 2):m168–9. doi: 10.1107/S1600536810001418 (PMC2979891; doi:10.1107/S1600536810001418)
Supplement: Supplementary file 2 [file e-66-0m168-Isup2.hkl]

# 
# h,k,l, Fc-squared, Fo-squared, sigma(Fo-squared) and status flag 
# 
data_I
_shelx_title '  _21' 
_shelx_refln_list_code          4 
_shelx_F_calc_maximum      466.90 
_exptl_crystal_F_000      1126.00 
_reflns_d_resolution_high  0.7964 
 
loop_ 
 _symmetry_equiv_pos_as_xyz 
 'x, y, z' 
 '-x, -y, -z' 
 
_cell_length_a    11.6311 
_cell_length_b    12.7629 
_cell_length_c    14.5303 
_cell_angle_alpha 103.586 
_cell_angle_beta  110.803 
_cell_angle_gamma  92.802 
 
_shelx_F_squared_multiplier     1.000 
 
loop_ 
 _refln_index_h 
 _refln_index_k 
 _refln_index_l 
 _refln_F_squared_calc 
 _refln_F_squared_meas 
 _refln_F_squared_sigma 
 _refln_observed_status 
   2   0   0    18009.51    19185.31    217.00 o 
   3   0   0     2407.85     2767.60     70.02 o 
   4   0   0    12204.14    11518.25    399.61 o 
   5   0   0     2345.61     2283.48     75.35 o 
   6   0   0    65665.34    71608.85    714.25 o 
   7   0   0    15595.64    16456.43    378.84 o 
   8   0   0     6828.81     6621.08    173.51 o 
   9   0   0     2793.74     2702.88    134.38 o 
  10   0   0     1253.62     1087.87    101.30 o 
  11   0   0     3086.31     2950.97    208.55 o 
  12   0   0     5507.47     5418.93    354.35 o 
  13   0   0    10912.26    12316.34    872.10 o 
 -13   1   0     6805.93     7660.35    553.09 o 
 -12   1   0     7357.16     7626.66    465.08 o 
 -11   1   0     5068.95     5234.29    349.93 o 
 -10   1   0    17416.17    18715.67    677.05 o 
  -9   1   0     1787.66     1993.22    158.74 o 
  -8   1   0      421.77      407.48     35.90 o 
  -7   1   0    13736.20    13557.38    265.58 o 
  -6   1   0    33704.14    36976.18    241.85 o 
  -5   1   0     2706.24     2354.02     77.88 o 
  -4   1   0    31416.09    34108.84    342.69 o 
  -3   1   0     6585.75     7598.04    154.22 o 
  -2   1   0     2162.31     2362.38     85.34 o 
  -1   1   0    22162.57    23705.01   1176.57 o 
   1   1   0     1111.42     1253.20     44.01 o 
   2   1   0    28530.71    31928.69    375.18 o 
   3   1   0    34752.90    37165.68    785.54 o 
   4   1   0     3087.51     2917.25    113.69 o 
   5   1   0     3608.02     3698.63     97.21 o 
   6   1   0    31558.00    33673.93   1130.17 o 
   7   1   0    10929.24    11068.11    413.06 o 
   8   1   0     7064.36     7192.57    222.15 o 
   9   1   0    21157.52    22585.00    705.80 o 
  10   1   0     3643.34     3651.25    262.96 o 
  11   1   0       19.81       26.48     41.77 o 
  12   1   0     3414.37     3303.08    212.71 o 
  13   1   0     2558.00     2334.09    339.77 o 
 -13   2   0      335.15      244.28     59.46 o 
 -12   2   0       91.76      197.25     65.90 o 
 -11   2   0     5680.35     6168.19    443.75 o 
 -10   2   0    24165.72    25800.92    787.52 o 
  -9   2   0     2888.66     2808.82    113.61 o 
  -8   2   0      125.67      130.93     19.53 o 
  -7   2   0       13.92       41.24     12.61 o 
  -6   2   0       48.14       33.52     20.77 o 
  -5   2   0     4687.28     4390.07    124.19 o 
  -4   2   0    73815.20    77364.11    753.66 o 
  -3   2   0    32121.07    32588.13    448.98 o 
  -2   2   0       87.55      156.07     28.38 o 
  -1   2   0     4858.35     4465.87    104.75 o 
   0   2   0     1247.13     1154.43     43.44 o 
   1   2   0     8691.00     9772.65    185.60 o 
   2   2   0    35131.46    38162.69    382.24 o 
   3   2   0    34775.13    38650.68    391.45 o 
   4   2   0      757.28      749.59     35.88 o 
   5   2   0      999.57      919.41     43.12 o 
   6   2   0     3247.81     2860.52    101.34 o 
   7   2   0      729.53      685.48     68.90 o 
   8   2   0     3658.22     3762.85    208.91 o 
   9   2   0    17599.18    19199.89    515.47 o 
  10   2   0     4420.08     4480.39    277.11 o 
  11   2   0      306.96      263.28     78.32 o 
  12   2   0      335.42      385.22     59.43 o 
  13   2   0      134.02       94.46     50.60 o 
 -13   3   0     1619.10     1803.37    306.59 o 
 -12   3   0     1095.63      925.00    405.02 o 
 -11   3   0     2914.31     2985.23    349.12 o 
 -10   3   0     3118.35     3092.28    151.25 o 
  -9   3   0       83.52       85.41     22.86 o 
  -8   3   0     3677.48     3633.65    121.06 o 
  -7   3   0    17728.63    19099.88    287.48 o 
  -6   3   0    18194.16    20009.39    352.51 o 
  -5   3   0     1574.84     1440.73     65.46 o 
  -4   3   0      661.48      739.83     31.24 o 
  -3   3   0     2679.52     2666.05     73.70 o 
  -2   3   0     6882.10     6798.44    159.45 o 
  -1   3   0    50642.61    46212.43    325.98 o 
   0   3   0   111352.58    89171.87    877.46 o 
   1   3   0      671.52      759.72     45.85 o 
   2   3   0    18888.39    18801.84    278.78 o 
   3   3   0    18604.99    18178.74    270.63 o 
   4   3   0      660.04      615.70     26.76 o 
   5   3   0     9734.29     9856.50    427.46 o 
   6   3   0    14343.70    14851.85    630.19 o 
   7   3   0      347.08      343.41     26.03 o 
   8   3   0      919.82      918.84     93.07 o 
   9   3   0     4466.26     4377.94    227.64 o 
  10   3   0      256.06      253.89     38.99 o 
  11   3   0     1551.10     1683.30    237.69 o 
  12   3   0     6103.16     5814.79    441.76 o 
 -13   4   0     5846.57     6520.84    474.22 o 
 -12   4   0      291.45      207.02     51.16 o 
 -11   4   0     5098.54     5485.95    239.15 o 
 -10   4   0        0.01       44.09     20.17 o 
  -9   4   0     2479.97     2565.96    167.98 o 
  -8   4   0     7678.51     7917.92    185.42 o 
  -7   4   0    38779.51    42126.69    475.99 o 
  -6   4   0     2817.62     2585.50    109.76 o 
  -5   4   0     7277.41     7468.17    187.21 o 
  -4   4   0      327.07      440.62     28.04 o 
  -3   4   0     7402.34     7076.16    204.82 o 
  -2   4   0    18494.09    17000.85    246.93 o 
  -1   4   0    71429.65    62777.79    470.10 o 
   0   4   0    38897.82    34921.98    365.94 o 
   1   4   0    27834.07    25448.93    377.57 o 
   2   4   0    18889.66    17983.61    269.79 o 
   3   4   0     5508.06     4767.77    237.31 o 
   4   4   0     2623.52     2546.18    113.27 o 
   5   4   0    35866.34    39055.27    564.38 o 
   6   4   0    21625.42    22979.98    273.12 o 
   7   4   0     1710.87     1775.80    157.45 o 
   8   4   0    12905.97    13344.55    291.90 o 
   9   4   0      488.13      420.92     42.02 o 
  10   4   0      303.46      281.96     44.06 o 
  11   4   0     1820.60     1648.64    116.01 o 
  12   4   0     9836.04     9493.71    679.21 o 
 -13   5   0     4547.04     5209.48    472.67 o 
 -12   5   0     3390.45     4021.32    249.74 o 
 -11   5   0    28310.30    31952.46   1219.85 o 
 -10   5   0     5253.46     5727.85    312.24 o 
  -9   5   0     1836.35     1809.87    106.95 o 
  -8   5   0      505.10      497.24     45.19 o 
  -7   5   0    14316.76    15329.66    318.25 o 
  -6   5   0      270.99      280.55     28.62 o 
  -5   5   0    45936.91    45595.03    823.09 o 
  -4   5   0    27157.64    27490.94    351.42 o 
  -3   5   0    13325.12    13389.07    387.97 o 
  -2   5   0      512.62      471.96     23.34 o 
  -1   5   0    49756.17    43042.91    615.36 o 
   0   5   0     6491.14     5022.21    124.61 o 
   1   5   0    27737.45    26911.39    405.03 o 
   2   5   0    33963.33    34924.40    296.15 o 
   3   5   0     1254.60     1472.74     63.79 o 
   4   5   0      143.94      183.24     26.22 o 
   5   5   0     7805.39     7506.79    247.01 o 
   6   5   0     7454.84     7397.51    298.39 o 
   7   5   0     6417.02     6473.44    332.93 o 
   8   5   0    36985.86    39212.38   1535.11 o 
   9   5   0     7178.23     7459.34    280.70 o 
  10   5   0      782.64      584.53    107.21 o 
  11   5   0        1.46       21.87     24.86 o 
  12   5   0     2823.56     1893.72    482.11 o 
 -13   6   0     1600.53     1125.24    296.41 o 
 -12   6   0     4753.33     4743.90    656.97 o 
 -11   6   0    17875.85    21088.95    904.50 o 
 -10   6   0     2019.27     1904.79    197.76 o 
  -9   6   0     7872.35     8507.09    321.80 o 
  -8   6   0     2242.48     2292.00    198.95 o 
  -7   6   0       12.67       28.49     10.82 o 
  -6   6   0     4700.99     4566.78    181.68 o 
  -5   6   0    32649.05    33910.85    805.53 o 
  -4   6   0    15373.18    14938.98    261.01 o 
  -3   6   0     5953.74     5259.93    142.57 o 
  -2   6   0    19985.26    17298.14    381.09 o 
  -1   6   0     2010.78     1429.49     53.75 o 
   0   6   0     1051.58      985.10     50.61 o 
   1   6   0     9370.60     7872.34    155.83 o 
   2   6   0    70558.17    69769.97    775.23 o 
   3   6   0     1579.14     1699.58    162.29 o 
   4   6   0    18482.49    18619.57    518.82 o 
   5   6   0     3202.49     2908.84    121.42 o 
   6   6   0     3118.06     3280.42    136.50 o 
   7   6   0     1984.33     1817.29    104.07 o 
   8   6   0    15460.62    15913.26    324.29 o 
   9   6   0     2238.16     1819.72    165.24 o 
  10   6   0     5198.32     5287.01    322.61 o 
  11   6   0     1990.82     1590.02    302.25 o 
 -12   7   0      537.17      426.61     81.60 o 
 -11   7   0      535.75      514.85    106.91 o 
 -10   7   0      205.93      214.31     60.17 o 
  -9   7   0     3828.91     3716.96    213.93 o 
  -8   7   0    12158.89    13019.87    364.24 o 
  -7   7   0     2901.31     2909.02    135.36 o 
  -6   7   0     1154.95     1263.58     97.87 o 
  -5   7   0      570.97      501.62     88.89 o 
  -4   7   0     3370.81     3047.08    108.95 o 
  -3   7   0     3258.07     2817.03    138.96 o 
  -2   7   0    21207.44    19171.00    285.06 o 
  -1   7   0     7912.56     7311.16    125.93 o 
   0   7   0      296.11      307.87     39.49 o 
   1   7   0      678.88      674.16     59.20 o 
   2   7   0      454.14      494.53     62.60 o 
   3   7   0     3860.53     3756.69    116.12 o 
   4   7   0    22654.12    24275.46    598.57 o 
   5   7   0    11525.69    10794.95    433.92 o 
   6   7   0     1041.46      990.90     65.86 o 
   7   7   0      247.05      239.21     38.12 o 
   8   7   0      359.90      466.17     42.27 o 
   9   7   0        9.94       40.78     23.00 o 
  10   7   0     3269.46     2947.35    485.82 o 
  11   7   0     4741.65     4599.04    553.55 o 
 -12   8   0     2624.12     2404.97    310.50 o 
 -11   8   0     2199.19     2274.93    197.12 o 
 -10   8   0       89.41       52.79     22.41 o 
  -9   8   0      875.02     1050.76     98.80 o 
  -8   8   0    13240.98    13588.08    317.49 o 
  -7   8   0     3030.71     3031.12    138.60 o 
  -6   8   0     6357.53     6224.87    219.71 o 
  -5   8   0     4943.70     4401.83    144.78 o 
  -4   8   0      461.93      429.27     38.11 o 
  -3   8   0      405.63      285.41     24.44 o 
  -2   8   0    23581.52    21311.47    255.36 o 
  -1   8   0    12078.81    12611.00    224.83 o 
   0   8   0     8250.36     7811.07    198.15 o 
   1   8   0    16840.14    16014.42    440.32 o 
   2   8   0     2468.42     2076.53    153.00 o 
   3   8   0      764.18      727.87     73.77 o 
   4   8   0     2805.00     2817.09    173.74 o 
   5   8   0     7648.30     7251.10    357.91 o 
   6   8   0     2401.07     2321.77    127.62 o 
   7   8   0     8933.37     8477.81    368.32 o 
   8   8   0     3917.82     4015.00    233.08 o 
   9   8   0      107.87       80.62     29.67 o 
  10   8   0      210.04      147.26     36.76 o 
 -12   9   0    11606.03    13208.49    589.58 o 
 -11   9   0     4070.23     4436.52    364.79 o 
 -10   9   0     1683.82     1772.55    191.26 o 
  -9   9   0      836.24      995.91    103.87 o 
  -8   9   0     1118.74      985.80     64.57 o 
  -7   9   0     2389.93     2220.96    121.21 o 
  -6   9   0    19486.63    20183.31    384.45 o 
  -5   9   0     4161.60     4019.54    165.49 o 
  -4   9   0        6.32       40.18     13.72 o 
  -3   9   0     2279.61     2110.78     94.32 o 
  -2   9   0     1001.85     1007.51     65.56 o 
  -1   9   0     1448.01     1421.49    119.64 o 
   0   9   0     8146.38     8870.26    207.15 o 
   1   9   0    22070.70    22564.35    329.33 o 
   2   9   0     5668.96     5354.46    183.01 o 
   3   9   0     3089.95     2708.86    123.90 o 
   4   9   0      454.63      432.46     60.41 o 
   5   9   0     2367.67     2289.24    120.29 o 
   6   9   0     2558.89     2259.25    211.61 o 
   7   9   0    15739.65    17544.87    498.78 o 
   8   9   0     3391.50     3556.75    329.33 o 
   9   9   0     1440.65     1443.54    152.93 o 
 -11  10   0     2223.40     1982.53    283.99 o 
 -10  10   0     2362.29     2186.27    222.23 o 
  -9  10   0     5511.53     5416.40    310.85 o 
  -8  10   0        6.63       43.98     19.27 o 
  -7  10   0       47.30       69.26     26.26 o 
  -6  10   0     6309.96     6244.85    319.86 o 
  -5  10   0    15981.83    15939.45    355.39 o 
  -4  10   0     7006.14     6629.38    177.72 o 
  -3  10   0    29520.00    28634.63    942.45 o 
  -2  10   0     1344.10     1311.92     90.07 o 
  -1  10   0      707.84      735.60     74.77 o 
   0  10   0     3106.74     2830.69    108.65 o 
   1  10   0     9205.55     9502.19    211.24 o 
   2  10   0     1342.46     1180.51    126.58 o 
   3  10   0    27504.63    27378.43    976.93 o 
   4  10   0     2592.74     2707.09    495.54 o 
   5  10   0      228.65      239.73     38.83 o 
   6  10   0      173.84      125.15     66.15 o 
   7  10   0     5662.47     6655.41    714.75 o 
   8  10   0     1253.15     1471.01    440.68 o 
   9  10   0     4247.68     4353.85    446.71 o 
 -10  11   0     5604.53     6280.86    305.11 o 
  -9  11   0     9837.20    10748.79    462.69 o 
  -8  11   0      626.44      472.88     70.73 o 
  -7  11   0     2208.03     2145.16    132.22 o 
  -6  11   0       93.96      123.01     34.91 o 
  -5  11   0     2794.39     2691.45    165.79 o 
  -4  11   0     1496.28     1488.64     87.73 o 
  -3  11   0    15607.67    16658.51    370.13 o 
  -2  11   0     7598.64     7850.99    271.26 o 
  -1  11   0     2680.96     2792.83    135.71 o 
   0  11   0     2942.62     2681.28    208.33 o 
   1  11   0      803.88      883.41     77.90 o 
   2  11   0      491.42      435.99     44.30 o 
   3  11   0    11607.73    12335.60    571.11 o 
   4  11   0     4811.13     5986.52   1186.13 o 
   5  11   0      264.27      354.53     55.17 o 
   6  11   0     3103.16     3121.46    505.18 o 
   7  11   0      237.22      184.58     48.47 o 
   8  11   0       26.99       61.87     40.82 o 
 -10  12   0      198.68      105.70     28.95 o 
  -9  12   0     5133.98     5101.67    396.80 o 
  -8  12   0        6.38       22.08     17.52 o 
  -7  12   0    10259.74    11044.98    280.43 o 
  -6  12   0     5287.80     5435.57    205.55 o 
  -5  12   0        2.51       37.44     21.04 o 
  -4  12   0      761.91      648.42     92.51 o 
  -3  12   0     4333.49     4677.40    219.23 o 
  -2  12   0     1545.08     1413.24     92.80 o 
  -1  12   0     5934.54     6523.34    240.15 o 
   0  12   0    12366.72    14690.74    411.02 o 
   1  12   0     1491.44     1536.41    132.98 o 
   2  12   0       64.34      136.68     52.37 o 
   3  12   0       40.48       52.25     49.64 o 
   4  12   0     2979.42     3389.95    476.80 o 
   5  12   0      163.50      158.61     35.63 o 
   6  12   0     8635.80     9844.36   1173.82 o 
   7  12   0     2989.94     3293.79    401.21 o 
  -9  13   0      269.08      189.98     67.65 o 
  -8  13   0      152.85      122.51     54.01 o 
  -7  13   0     3102.39     2901.34    249.84 o 
  -6  13   0     3530.79     3574.21    282.23 o 
  -5  13   0      151.06      130.33     70.25 o 
  -4  13   0     5358.97     5811.40    326.00 o 
  -3  13   0     1151.03     1156.99     81.54 o 
  -2  13   0      657.28      615.28     55.86 o 
  -1  13   0     1983.04     1834.60    141.18 o 
   0  13   0     7053.04     8611.96    281.08 o 
   1  13   0      958.98      875.44    151.71 o 
   2  13   0     2889.18     2892.09    307.34 o 
   3  13   0     1778.72     1579.20    208.05 o 
   4  13   0      294.20      261.66    128.07 o 
   5  13   0     1345.82     1449.87    225.12 o 
  -7  14   0     2080.61     1903.06    324.70 o 
  -6  14   0     1122.06     1270.70    225.35 o 
  -5  14   0      576.62      476.79     68.31 o 
  -4  14   0     9335.61    10770.43    783.08 o 
  -3  14   0     2664.93     3326.23    254.80 o 
  -2  14   0      401.65      391.27     31.78 o 
  -1  14   0        1.90      186.23     62.56 o 
   0  14   0     1953.96     1974.58    250.33 o 
   1  14   0      640.37      552.23     78.82 o 
   2  14   0     8400.35    10365.80    598.85 o 
   3  14   0     2693.62     2305.45    466.93 o 
   4  14   0      403.19      112.21     42.61 o 
  -5  15   0      801.71      688.49    132.29 o 
  -4  15   0     8217.29    10556.84    751.41 o 
  -3  15   0      484.86      474.62     82.10 o 
  -2  15   0     1248.42     1231.86    233.48 o 
  -1  15   0      806.87      813.15     88.33 o 
   0  15   0        2.40       19.18     35.44 o 
   1  15   0      706.69      652.32    141.90 o 
  -2 -15   1     2711.15     2825.25    542.26 o 
  -1 -15   1     5789.18     7105.22    531.43 o 
   0 -15   1     1080.37     1203.17    148.13 o 
   1 -15   1      681.27      676.87     58.97 o 
   2 -15   1     1564.88     1794.81    304.55 o 
   3 -15   1      461.99      420.45     87.16 o 
   4 -15   1      732.65      825.37     79.52 o 
   5 -15   1     3008.11     3549.87    331.38 o 
  -4 -14   1     1058.57      932.03     95.80 o 
  -3 -14   1       19.89       27.11     26.57 o 
  -2 -14   1       99.67      195.88     51.19 o 
  -1 -14   1      194.33      147.29     35.21 o 
   0 -14   1       13.05       28.54     37.21 o 
   1 -14   1     1845.47     2238.39    119.59 o 
   2 -14   1     9359.91    11180.25    541.72 o 
   3 -14   1     2600.56     3044.39    405.23 o 
   4 -14   1       35.30       47.18     42.16 o 
   5 -14   1       99.16       85.08     45.45 o 
   6 -14   1      672.01      568.91     73.17 o 
   7 -14   1     1774.38     1897.86    321.46 o 
  -6 -13   1      150.17      128.62     59.28 o 
  -5 -13   1     3817.47     4711.53    686.09 o 
  -4 -13   1     4308.53     5486.05    735.71 o 
  -3 -13   1      321.63      370.48     31.28 o 
  -2 -13   1    10725.74    13002.66    574.92 o 
  -1 -13   1      559.42      584.25    116.29 o 
   0 -13   1      483.00      416.73     63.21 o 
   1 -13   1     3060.25     3300.14    114.93 o 
   2 -13   1     9034.12    10197.23    302.00 o 
   3 -13   1      923.24      782.59     67.89 o 
   4 -13   1    13786.35    15581.16    441.98 o 
   5 -13   1     1773.30     1570.15    146.63 o 
   6 -13   1        6.03       67.03     22.91 o 
   7 -13   1     1915.42     1485.59    313.85 o 
   8 -13   1     5496.59     5515.89    394.96 o 
   9 -13   1      281.69      167.43     33.94 o 
  -7 -12   1       50.13       72.32     34.57 o 
  -6 -12   1     1521.61     1202.30    149.29 o 
  -5 -12   1     1300.16     1167.33    242.53 o 
  -4 -12   1     1151.42     1199.24     98.20 o 
  -3 -12   1     9292.17    11448.10   1000.50 o 
  -2 -12   1    19905.15    22841.71    565.00 o 
  -1 -12   1     1386.48     1253.90    152.38 o 
   0 -12   1     4042.88     4120.51    201.98 o 
   1 -12   1      287.55      271.94     31.57 o 
   2 -12   1     4416.96     4793.50    220.56 o 
   3 -12   1     1408.15     1343.46     66.94 o 
   4 -12   1    16311.05    17689.61    940.74 o 
   5 -12   1     6404.64     6729.58    224.68 o 
   6 -12   1     1509.01     1464.98     87.31 o 
   7 -12   1      784.35      612.91    111.88 o 
   8 -12   1     1171.09     1137.83    222.10 o 
   9 -12   1      182.55      172.42     87.32 o 
  10 -12   1     5985.37     6243.87    288.36 o 
  -8 -11   1     4236.63     5053.97    570.27 o 
  -7 -11   1      336.78      244.98     32.28 o 
  -6 -11   1     8617.86     9614.35    463.91 o 
  -5 -11   1      358.50      304.80     59.16 o 
  -4 -11   1      422.59      429.21     77.69 o 
  -3 -11   1     5207.39     5840.60    555.45 o 
  -2 -11   1    14716.00    15692.09    371.22 o 
  -1 -11   1       73.40       81.65     14.24 o 
   0 -11   1    18264.21    20383.66    448.93 o 
   1 -11   1    10596.17    11596.53    393.41 o 
   2 -11   1     1147.58     1112.38     61.59 o 
   3 -11   1     3046.65     2879.02    118.00 o 
   4 -11   1     8439.10     8339.51    289.43 o 
   5 -11   1     2496.31     2602.99    173.01 o 
   6 -11   1     4856.80     4551.82    242.21 o 
   7 -11   1    13223.64    14076.29    332.52 o 
   8 -11   1     1222.34     1098.75     83.19 o 
   9 -11   1      417.68      376.50     40.45 o 
  10 -11   1      243.42      209.16     37.00 o 
  -9 -10   1       27.46       37.53     85.05 o 
  -8 -10   1       32.97       56.38     31.23 o 
  -7 -10   1     1166.15     1247.70     87.72 o 
  -6 -10   1     6041.42     6352.84    474.43 o 
  -5 -10   1     6677.54     6665.48    388.00 o 
  -4 -10   1      155.09      122.52     54.45 o 
  -3 -10   1     1398.59     1243.90     84.80 o 
  -2 -10   1     1010.43      889.07     58.08 o 
  -1 -10   1      508.67      578.82     46.02 o 
   0 -10   1     4114.55     4120.68    197.04 o 
   1 -10   1    16152.68    16817.62    295.41 o 
   2 -10   1     1238.83     1071.87     66.68 o 
   3 -10   1     4653.20     4627.76    134.42 o 
   4 -10   1      693.57      662.57     50.48 o 
   5 -10   1      315.35      285.78     29.32 o 
   6 -10   1     7337.49     7311.33    232.02 o 
   7 -10   1    23056.52    24747.17    642.92 o 
   8 -10   1     6487.54     6484.34    216.40 o 
   9 -10   1      847.79      799.44    113.44 o 
  10 -10   1     1282.69     1122.63    107.15 o 
  11 -10   1       67.78       62.35     17.11 o 
 -10  -9   1     1461.72     1331.66    192.24 o 
  -9  -9   1     5712.37     6132.88    343.60 o 
  -8  -9   1     1506.53     1555.62    172.69 o 
  -7  -9   1      201.34      203.96     39.87 o 
  -6  -9   1     5065.39     4896.37    240.25 o 
  -5  -9   1     5377.92     5215.66    233.53 o 
  -4  -9   1     3889.11     3786.00    188.89 o 
  -3  -9   1    22508.60    23180.94    565.92 o 
  -2  -9   1    12824.44    12111.39    278.94 o 
  -1  -9   1       89.85      177.50     21.00 o 
   0  -9   1      288.97      365.27     29.94 o 
   1  -9   1     7519.16     7473.58    239.55 o 
   2  -9   1        8.32       51.37     29.37 o 
   3  -9   1    22065.33    22023.59    254.67 o 
   4  -9   1     9525.49     8925.75    206.54 o 
   5  -9   1       11.48       26.83     15.68 o 
   6  -9   1      174.69      156.71     23.97 o 
   7  -9   1     3204.33     3401.61    158.38 o 
   8  -9   1      910.17      852.52     60.86 o 
   9  -9   1     7336.99     7834.80    292.92 o 
  10  -9   1     8027.50     8906.24    319.89 o 
  11  -9   1     1062.31      887.19    130.89 o 
 -10  -8   1     2805.62     2526.59    232.39 o 
  -9  -8   1     8702.03     9045.63    390.84 o 
  -8  -8   1       21.22       83.37     22.60 o 
  -7  -8   1     3041.83     2853.56    164.70 o 
  -6  -8   1     1171.31     1062.00     71.77 o 
  -5  -8   1      278.89      295.26     23.71 o 
  -4  -8   1     3921.08     3523.88    123.72 o 
  -3  -8   1    39990.66    38250.17    621.94 o 
  -2  -8   1     2114.53     2078.11    108.22 o 
  -1  -8   1    12777.47    12477.31    305.03 o 
   0  -8   1     4266.91     4108.41    139.55 o 
   1  -8   1      415.50      306.73     63.00 o 
   2  -8   1     8964.19     8045.03    196.08 o 
   3  -8   1    36170.89    36144.51    609.65 o 
   4  -8   1    15311.05    14812.11    303.35 o 
   5  -8   1      706.33      765.29     67.46 o 
   6  -8   1     3614.85     3560.35    150.56 o 
   7  -8   1      823.54      788.16     88.42 o 
   8  -8   1       86.54       68.35     22.98 o 
   9  -8   1     6560.67     7058.48    429.72 o 
  10  -8   1    11633.66    12517.71    542.52 o 
  11  -8   1       80.13       79.90     35.86 o 
  12  -8   1     4643.39     4854.61    462.52 o 
 -11  -7   1      602.27      467.08     73.50 o 
 -10  -7   1     2889.87     2650.78    339.79 o 
  -9  -7   1     5321.23     5315.60    200.60 o 
  -8  -7   1     1290.36     1189.15    126.98 o 
  -7  -7   1    12743.16    13462.04    469.20 o 
  -6  -7   1     2332.97     2438.76    132.63 o 
  -5  -7   1        4.75       11.07     14.82 o 
  -4  -7   1     1243.49     1141.14     55.61 o 
  -3  -7   1    14209.60    13520.21    624.09 o 
  -2  -7   1       36.40       14.59     18.90 o 
  -1  -7   1    20951.77    20280.16    430.88 o 
   0  -7   1    25654.17    23118.38    302.40 o 
   1  -7   1     2072.26     1665.09    114.62 o 
   2  -7   1      599.98      571.33     39.58 o 
   3  -7   1     5221.06     5335.13    169.20 o 
   4  -7   1     1144.40     1136.06     64.94 o 
   5  -7   1    19405.08    19309.00    232.89 o 
   6  -7   1    46716.66    47930.03    943.13 o 
   7  -7   1     3198.19     3307.66    261.78 o 
   8  -7   1      588.59      504.96     73.58 o 
   9  -7   1     1253.30     1174.46    122.30 o 
  10  -7   1     2748.26     2778.25    180.77 o 
  11  -7   1     1806.55     1695.93    243.21 o 
  12  -7   1     8515.00     9898.55    701.30 o 
 -12  -6   1      414.20      268.95     89.05 o 
 -11  -6   1     2166.28     1534.70    299.97 o 
 -10  -6   1     2468.43     2137.97    309.40 o 
  -9  -6   1      196.35      176.03     25.28 o 
  -8  -6   1     1160.97     1212.22     94.76 o 
  -7  -6   1    13679.77    13861.49    320.36 o 
  -6  -6   1    11931.94    12299.41    316.05 o 
  -5  -6   1     3885.49     3873.14    110.30 o 
  -4  -6   1    15916.98    16538.63    289.53 o 
  -3  -6   1      437.64      518.50     65.78 o 
  -2  -6   1      355.36      332.47     27.40 o 
  -1  -6   1     9587.28     7647.10    198.04 o 
   0  -6   1    45025.85    40565.75    276.34 o 
   1  -6   1       21.29       69.61     38.96 o 
   2  -6   1    12349.96    12254.13    198.15 o 
   3  -6   1     1608.71     1589.88     63.49 o 
   4  -6   1        5.44       59.85     30.86 o 
   5  -6   1     5230.05     5416.05    186.32 o 
   6  -6   1    33700.73    38282.44    990.24 o 
   7  -6   1     6516.03     6693.17    156.21 o 
   8  -6   1    10092.31    10651.30    270.21 o 
   9  -6   1    10925.29    11442.31    430.22 o 
  10  -6   1      881.87      739.78     77.30 o 
  11  -6   1     2049.10     2580.38    362.94 o 
  12  -6   1     6801.56     8234.39    606.79 o 
 -12  -5   1      454.81      320.70     67.63 o 
 -11  -5   1     2122.95     1587.46    171.84 o 
 -10  -5   1    10094.78     9930.92    406.06 o 
  -9  -5   1     2244.01     2239.04    164.34 o 
  -8  -5   1     1254.39     1157.22    117.56 o 
  -7  -5   1      862.65      865.81     66.77 o 
  -6  -5   1     4586.63     4418.18    156.39 o 
  -5  -5   1     6855.66     7050.69    173.28 o 
  -4  -5   1    82284.48    87591.92    558.55 o 
  -3  -5   1    24429.37    24073.77    375.53 o 
  -2  -5   1     7191.65     6433.28    364.01 o 
  -1  -5   1     1501.32     1262.83     53.34 o 
   0  -5   1     6601.47     6235.33    150.81 o 
   1  -5   1     4096.65     3379.30     84.97 o 
   2  -5   1    69956.66    68138.35    674.41 o 
   3  -5   1    45529.75    46020.13    327.70 o 
   4  -5   1     1267.24     1219.23     53.79 o 
   5  -5   1     1596.97     1495.27     66.57 o 
   6  -5   1     3173.43     2969.08    102.23 o 
   7  -5   1     1438.04     1326.17     62.12 o 
   8  -5   1     8430.31     8712.12    243.87 o 
   9  -5   1    17424.35    19686.91    674.23 o 
  10  -5   1     1724.88     1695.98    211.79 o 
  11  -5   1     1384.57     1231.18    234.20 o 
  12  -5   1       31.93       41.23     52.56 o 
  13  -5   1     1989.79     2047.74    412.13 o 
 -12  -4   1        6.89       15.35     38.66 o 
 -11  -4   1     2263.02     1985.96    359.43 o 
 -10  -4   1    17002.65    18381.35    570.46 o 
  -9  -4   1        8.54       39.94     16.61 o 
  -8  -4   1    13469.53    14383.52    324.50 o 
  -7  -4   1     1595.79     1618.52    139.82 o 
  -6  -4   1     2983.39     3085.99    138.48 o 
  -5  -4   1     2889.83     2868.61    100.59 o 
  -4  -4   1    24188.71    25800.63    325.71 o 
  -3  -4   1    13219.39    14113.88    220.02 o 
  -2  -4   1     9056.85     8856.84    413.25 o 
  -1  -4   1     6429.77     5635.49    166.93 o 
   0  -4   1     6421.37     5414.53    130.38 o 
   1  -4   1     1222.12     1134.11     31.44 o 
   2  -4   1    31068.65    31549.57    320.48 o 
   3  -4   1    22280.64    23108.27    384.84 o 
   4  -4   1     7675.23     7973.71    161.72 o 
   5  -4   1    61437.51    67218.92   1344.38 o 
   6  -4   1    12387.02    12579.44    279.80 o 
   7  -4   1       29.03       28.87     15.69 o 
   8  -4   1     6656.61     7012.13    198.70 o 
   9  -4   1     9141.38     9887.25    336.21 o 
  10  -4   1       99.30       84.74     47.04 o 
  11  -4   1    11434.71    12480.17    904.75 o 
  12  -4   1     2291.62     2360.11    128.51 o 
  13  -4   1      221.57      185.52     66.39 o 
 -13  -3   1     1298.75     1008.44     93.92 o 
 -12  -3   1      643.82      539.50     70.43 o 
 -11  -3   1      131.38       79.05     20.16 o 
 -10  -3   1      754.91      659.05     74.24 o 
  -9  -3   1     1889.57     1717.14    102.45 o 
  -8  -3   1    19533.13    20056.48   1476.50 o 
  -7  -3   1    16266.68    17134.24    210.18 o 
  -6  -3   1      653.59      728.03     50.69 o 
  -5  -3   1       44.42       89.62     10.65 o 
  -4  -3   1     7526.07     7626.38    135.87 o 
  -3  -3   1     1149.65     1314.13     40.24 o 
  -2  -3   1    52072.12    50439.67    901.17 o 
  -1  -3   1    49027.67    39508.64    400.96 o 
   0  -3   1      571.76      589.39     66.69 o 
   1  -3   1     4791.15     4564.52    107.13 o 
   2  -3   1       18.30       37.57      6.21 o 
   3  -3   1      146.39      216.01     14.30 o 
   4  -3   1    20327.87    20558.63    663.95 o 
   5  -3   1    42130.07    45249.20   1115.70 o 
   6  -3   1     5196.48     5412.04    160.49 o 
   7  -3   1     4161.64     3879.86    108.13 o 
   8  -3   1     1007.74      949.50     90.72 o 
   9  -3   1      160.99      139.96     51.60 o 
  10  -3   1     2999.41     3053.44    277.17 o 
  11  -3   1    13931.82    14126.72    403.12 o 
  12  -3   1     3298.37     3612.40    233.13 o 
  13  -3   1      161.48       35.29     49.53 o 
 -13  -2   1      348.13      475.79     75.58 o 
 -12  -2   1     4104.01     4175.60    482.69 o 
 -11  -2   1     2984.23     3004.20    154.67 o 
 -10  -2   1     2052.16     2019.64    239.68 o 
  -9  -2   1     1893.75     1711.50    253.06 o 
  -8  -2   1     7247.92     6991.19    427.07 o 
  -7  -2   1      626.62      780.99     84.59 o 
  -6  -2   1    10756.61    11101.60    637.41 o 
  -5  -2   1    20350.60    22248.22    283.77 o 
  -4  -2   1    11430.50    12276.35    191.00 o 
  -3  -2   1      589.69      674.56     26.52 o 
  -2  -2   1    16050.34    17614.77    209.75 o 
  -1  -2   1    13929.69    11143.53    666.45 o 
   0  -2   1       64.28      160.74     15.59 o 
   1  -2   1    19966.66    20252.07    269.13 o 
   2  -2   1     6314.83     6664.18    135.30 o 
   3  -2   1       60.54      160.66     12.75 o 
   4  -2   1    27028.32    29731.79    463.26 o 
   5  -2   1    28141.51    28924.32    701.60 o 
   6  -2   1       65.74       93.36     13.26 o 
   7  -2   1    10517.52    11404.58    290.65 o 
   8  -2   1    10404.42    10819.50    255.97 o 
   9  -2   1     3320.40     2999.75    138.69 o 
  10  -2   1     1657.93     1757.79    265.34 o 
  11  -2   1     1450.65     1539.03    186.74 o 
  13  -2   1      598.52      562.44     86.69 o 
 -13  -1   1       69.16       44.07     43.98 o 
 -12  -1   1     4145.52     4277.42    471.72 o 
 -11  -1   1    17441.76    19752.53    601.72 o 
 -10  -1   1     3742.79     3855.16    294.66 o 
  -9  -1   1     1593.66     1471.06    181.66 o 
  -8  -1   1      574.66      544.28     50.91 o 
  -7  -1   1     5458.99     5373.50    191.11 o 
  -6  -1   1    12132.56    11828.48    466.87 o 
  -5  -1   1    76283.43    84128.38    990.88 o 
  -4  -1   1    11096.64    11929.85    160.37 o 
  -3  -1   1     8361.04     8257.36    130.81 o 
  -2  -1   1    10764.29    11356.13    149.19 o 
  -1  -1   1      767.18      864.67     29.17 o 
   1  -1   1    22912.92    24718.11    432.91 o 
   2  -1   1    25307.39    25902.04    457.17 o 
   3  -1   1     4080.76     4387.66     82.33 o 
   4  -1   1    34163.36    37063.64    963.69 o 
   5  -1   1     5897.67     6202.55    168.33 o 
   6  -1   1      347.69      308.95     28.11 o 
   7  -1   1     4723.87     5160.09    165.83 o 
   8  -1   1    33859.22    36349.72    962.13 o 
   9  -1   1      287.63      255.98     41.73 o 
  10  -1   1     2904.90     2636.99    474.45 o 
  11  -1   1     1633.49     1900.84    242.24 o 
  12  -1   1      674.33      902.52    102.09 o 
  13  -1   1      556.97      395.61     70.69 o 
 -13   0   1       63.29       85.24     48.18 o 
 -12   0   1      579.01      582.14    118.39 o 
 -11   0   1     7202.20     7608.85    315.50 o 
 -10   0   1       19.26       27.27     20.59 o 
  -9   0   1    26064.61    28599.81   1288.06 o 
  -8   0   1    16295.48    16813.66    291.38 o 
  -7   0   1      542.46      529.50     41.38 o 
  -6   0   1      646.62      618.91     31.34 o 
  -5   0   1    20671.22    21585.64    263.46 o 
  -4   0   1    23077.13    22739.71    274.31 o 
  -3   0   1    18874.91    20358.06    300.22 o 
  -2   0   1    58427.36    60907.30    595.83 o 
  -1   0   1     3419.43     2731.77    204.98 o 
   1   0   1     7526.89     8068.93    181.64 o 
   2   0   1    80099.77    92804.73   1370.24 o 
   3   0   1     7617.08     7636.72    111.94 o 
   4   0   1   120215.59   134003.72   1695.31 o 
   5   0   1    29800.22    32928.55    235.25 o 
   6   0   1     2395.39     2592.79    126.08 o 
   7   0   1       44.00       46.52     14.61 o 
   8   0   1     6337.90     6460.96    182.02 o 
   9   0   1      104.39       90.81     33.59 o 
  10   0   1    26463.15    28195.36    976.26 o 
  11   0   1    12750.61    14392.50    594.72 o 
  12   0   1     1237.84     1158.74    162.98 o 
  13   0   1      601.30      499.54    142.47 o 
 -13   1   1     1882.71     2036.09    245.49 o 
 -12   1   1     2096.16     2244.67    273.67 o 
 -11   1   1     1008.74      778.93    107.31 o 
 -10   1   1     1386.40     1361.29    174.40 o 
  -9   1   1    30745.98    33014.00    965.31 o 
  -8   1   1    12557.16    13334.92    208.27 o 
  -7   1   1     1894.77     1820.83     72.04 o 
  -6   1   1    20075.80    21338.81    452.38 o 
  -5   1   1     2540.76     2304.93    132.10 o 
  -4   1   1     1406.99      980.73     46.06 o 
  -3   1   1    22308.82    21209.07    312.25 o 
  -2   1   1   134793.20   130857.29   1269.03 o 
  -1   1   1      320.22      432.52     28.19 o 
   0   1   1    51077.95    52424.20    560.61 o 
   1   1   1     3982.79     3682.26     93.89 o 
   2   1   1    30234.57    34780.14    534.55 o 
   3   1   1     2340.75     3176.83    135.04 o 
   4   1   1   103414.66   117704.55   1011.98 o 
   5   1   1     3574.61     3588.05     98.59 o 
   6   1   1    17542.23    18974.95    287.94 o 
   7   1   1     5129.20     5541.65    166.55 o 
   8   1   1      119.34      118.46     30.41 o 
   9   1   1      891.47      866.13    144.97 o 
  10   1   1    16685.46    18328.61    839.13 o 
  11   1   1     5321.69     5770.86    358.24 o 
  12   1   1     3554.49     3838.42    452.41 o 
  13   1   1     3713.87     3418.47    445.40 o 
 -13   2   1     4741.06     5242.14    401.41 o 
 -12   2   1     9753.04    11072.25    494.87 o 
 -11   2   1     2735.23     2706.32    141.75 o 
 -10   2   1     1017.68      912.29    125.85 o 
  -9   2   1     2375.90     2320.17    102.08 o 
  -8   2   1     8029.20     7639.68    176.85 o 
  -7   2   1    12593.54    12743.44    227.31 o 
  -6   2   1    44670.20    49647.64    581.38 o 
  -5   2   1     3676.11     4407.92    117.63 o 
  -4   2   1     3199.33     2726.13     77.59 o 
  -3   2   1      528.28      518.34     53.50 o 
  -2   2   1     1616.33     1631.85     50.97 o 
  -1   2   1     2954.89     2249.73    100.39 o 
   0   2   1    51391.44    52486.59   1797.96 o 
   1   2   1     2465.42     3296.75    101.30 o 
   2   2   1     1122.76      944.82     43.36 o 
   3   2   1     6320.75     6210.97    157.56 o 
   4   2   1     6142.01     6323.02    149.22 o 
   5   2   1      259.89      278.24     27.18 o 
   6   2   1    23027.64    25736.80    376.69 o 
   7   2   1    19137.37    20043.95    519.63 o 
   8   2   1     4372.22     4085.64    182.69 o 
   9   2   1      172.55      166.78     34.72 o 
  10   2   1      514.50      608.17    100.22 o 
  11   2   1       88.48      122.95     47.69 o 
  12   2   1     4684.98     4686.45    549.08 o 
 -13   3   1     4580.31     4968.00    379.81 o 
 -12   3   1     5753.75     6097.22    437.92 o 
 -11   3   1      116.23       61.64     46.92 o 
 -10   3   1     1204.29     1053.68    133.53 o 
  -9   3   1      796.26      710.73     48.27 o 
  -8   3   1     2221.04     2004.16     88.59 o 
  -7   3   1    14332.79    14480.31    349.75 o 
  -6   3   1    30790.72    32809.32    331.18 o 
  -5   3   1     3480.40     3025.86    120.40 o 
  -4   3   1     1683.85     1765.04     52.11 o 
  -3   3   1    27233.64    26126.20    315.43 o 
  -2   3   1     3428.80     2917.38     62.26 o 
  -1   3   1     4643.60     4248.10    172.16 o 
   0   3   1    36469.34    34168.83    548.15 o 
   1   3   1     4371.21     3904.15     99.08 o 
   2   3   1     2476.61     2234.85    113.96 o 
   3   3   1    14111.16    14103.30    524.91 o 
   4   3   1    10627.81    10802.06    348.55 o 
   5   3   1     2374.52     2430.03    126.77 o 
   6   3   1     4686.45     5524.32    184.84 o 
   7   3   1     3700.04     3861.42    131.68 o 
   8   3   1      510.81      419.27     33.75 o 
   9   3   1     5954.22     5696.99    300.95 o 
  10   3   1     3538.03     3611.70    385.59 o 
  11   3   1      426.90      451.76     85.22 o 
  12   3   1      354.57      285.39     54.60 o 
 -13   4   1      272.66      363.71     63.17 o 
 -12   4   1      401.15      252.26    111.59 o 
 -11   4   1      393.52      325.89    136.95 o 
 -10   4   1    15353.55    16814.43    474.67 o 
  -9   4   1     9741.66     9184.17   1357.93 o 
  -8   4   1       13.19       36.66     15.38 o 
  -7   4   1     1143.61     1158.52     53.95 o 
  -6   4   1      403.71      341.89     66.69 o 
  -5   4   1     1787.98     1938.23     80.15 o 
  -4   4   1    14922.37    14588.33    198.09 o 
  -3   4   1    44671.38    43005.87    363.39 o 
  -2   4   1    14973.06    12391.34    150.22 o 
  -1   4   1      600.26      560.37     38.89 o 
   0   4   1      725.09      714.50     38.42 o 
   1   4   1    15595.14    14803.66    850.71 o 
   2   4   1      204.81      324.41     38.00 o 
   3   4   1    60952.30    65047.89    729.44 o 
   4   4   1    25717.14    26766.96    349.70 o 
   5   4   1     3320.59     3103.08    110.31 o 
   6   4   1     3439.24     3352.62    136.96 o 
   7   4   1      882.14      765.73     74.09 o 
   8   4   1     1985.08     1911.46    167.31 o 
   9   4   1    18641.61    18800.36   1130.71 o 
  10   4   1     8283.74     8069.09    484.90 o 
  11   4   1      373.01      258.27     50.54 o 
  12   4   1     2610.27     2469.30    357.68 o 
 -13   5   1     6162.79     6950.18    513.74 o 
 -12   5   1      202.97      280.89     56.35 o 
 -11   5   1       18.97       35.63     73.50 o 
 -10   5   1    11155.12    12584.89    311.75 o 
  -9   5   1    22957.45    25310.63    667.52 o 
  -8   5   1      317.41      266.07     56.02 o 
  -7   5   1    44743.86    46346.32    681.10 o 
  -6   5   1     7643.32     7073.95    173.19 o 
  -5   5   1     9056.01     8616.18    211.26 o 
  -4   5   1     5381.99     5058.40    138.24 o 
  -3   5   1    45455.72    41528.93    282.92 o 
  -2   5   1        5.18       42.84      8.18 o 
  -1   5   1   103011.30    88783.29   2144.52 o 
   0   5   1    29733.32    24522.09    941.97 o 
   1   5   1    17892.78    16805.69    736.56 o 
   2   5   1     1416.78     1316.87     60.45 o 
   3   5   1    33268.07    36064.54    306.96 o 
   4   5   1    11658.00    11868.61    629.35 o 
   5   5   1    13992.56    14335.54    593.12 o 
   6   5   1    23253.76    22937.67   1071.18 o 
   7   5   1      321.60      320.99     46.91 o 
   8   5   1        0.29       45.98     14.78 o 
   9   5   1     5670.45     5634.92    426.85 o 
  10   5   1     7590.50     8066.23    459.19 o 
  11   5   1     1483.00     1135.17    136.93 o 
 -13   6   1    12612.15    14494.22   1016.29 o 
 -12   6   1       27.29       34.97     41.27 o 
 -11   6   1     3319.82     3548.36    182.14 o 
 -10   6   1     1236.05     1103.47     94.12 o 
  -9   6   1     4635.27     4993.73    252.94 o 
  -8   6   1     7088.59     7274.44    186.04 o 
  -7   6   1    44965.90    47991.50    929.24 o 
  -6   6   1     9857.15    10078.00    247.83 o 
  -5   6   1     6570.51     6553.44    164.78 o 
  -4   6   1      894.17      908.41     48.95 o 
  -3   6   1     7350.79     6683.73    154.53 o 
  -2   6   1     1410.50     1303.27     49.22 o 
  -1   6   1    59533.38    57980.07    661.84 o 
   0   6   1    26785.11    22619.58    553.43 o 
   1   6   1     9401.34     8518.74    168.55 o 
   2   6   1     3262.43     2874.44    101.11 o 
   3   6   1     1468.46     1463.26    114.03 o 
   4   6   1       76.38      137.64     27.36 o 
   5   6   1    14537.99    14650.65    633.35 o 
   6   6   1    24922.62    27529.49    448.01 o 
   7   6   1      477.31      453.36     62.11 o 
   8   6   1     3385.42     3408.49    354.44 o 
   9   6   1      328.15      342.63     61.79 o 
  10   6   1      390.24      277.63     45.03 o 
  11   6   1     1781.98     1804.08    313.96 o 
 -13   7   1     3730.83     3830.40    392.78 o 
 -12   7   1        1.00       46.87     41.61 o 
 -11   7   1     6815.16     7492.44    902.81 o 
 -10   7   1     1571.93     1717.76    131.69 o 
  -9   7   1       12.42       56.99     16.09 o 
  -8   7   1     7298.96     7080.15    246.14 o 
  -7   7   1    15195.64    14666.08    369.23 o 
  -6   7   1      918.28     1019.10    128.99 o 
  -5   7   1    17390.64    16777.34    296.12 o 
  -4   7   1    12260.70    11407.72    277.40 o 
  -3   7   1     3894.14     3444.75    102.65 o 
  -2   7   1    10071.49     8865.67    365.64 o 
  -1   7   1     8313.89     7164.10    237.89 o 
   0   7   1     2757.14     2658.90    126.25 o 
   1   7   1     4235.69     3738.90    138.28 o 
   2   7   1    13484.89    12492.44    327.95 o 
   3   7   1     5125.14     4776.15    136.55 o 
   4   7   1      103.78       72.31     24.08 o 
   5   7   1      125.55      119.95     26.81 o 
   6   7   1     4185.64     4036.93    290.93 o 
   7   7   1      528.70      377.19     75.09 o 
   8   7   1    10506.33    10712.59   1223.02 o 
   9   7   1     3110.27     3092.10    291.08 o 
  10   7   1        2.55        7.76     25.52 o 
 -12   8   1     1869.40     1967.38    257.41 o 
 -11   8   1     2996.04     3222.54    256.60 o 
 -10   8   1     1388.70     1540.19    182.74 o 
  -9   8   1      457.05      453.48     56.22 o 
  -8   8   1      631.63      582.93     80.33 o 
  -7   8   1     1745.09     1823.14    162.67 o 
  -6   8   1      119.28      163.93     43.19 o 
  -5   8   1     2199.30     1936.86     98.70 o 
  -4   8   1    13827.72    12851.24    183.71 o 
  -3   8   1     4860.65     3959.85    114.78 o 
  -2   8   1     2111.22     1828.24     75.36 o 
  -1   8   1     3063.71     2980.09     94.81 o 
   0   8   1     2151.43     1911.85     77.72 o 
   1   8   1     4647.63     4157.39    260.78 o 
   2   8   1    23826.92    21807.60    346.54 o 
   3   8   1     5810.01     5434.11    176.64 o 
   4   8   1      188.81      172.37     44.95 o 
   5   8   1     3023.96     3084.79    255.08 o 
   6   8   1     1053.00      877.21    132.11 o 
   7   8   1     1745.65     1724.63    142.99 o 
   8   8   1     5617.28     5708.09    411.73 o 
   9   8   1     2804.76     2435.61    234.56 o 
  10   8   1        4.86       32.10     51.62 o 
 -12   9   1       64.72       69.46     45.65 o 
 -11   9   1     1763.08     1678.74    249.11 o 
 -10   9   1     5755.40     6055.67    317.57 o 
  -9   9   1      597.27      593.86     70.27 o 
  -8   9   1    18178.02    17161.79   1068.16 o 
  -7   9   1     8613.03     8478.74    267.52 o 
  -6   9   1       72.07       81.34     23.65 o 
  -5   9   1      128.04      117.62     19.28 o 
  -4   9   1     6220.25     5648.73    173.75 o 
  -3   9   1     1308.05      978.45    113.26 o 
  -2   9   1    21824.10    22173.25    800.90 o 
  -1   9   1    15927.75    16295.93    241.74 o 
   0   9   1      292.08      306.46     31.60 o 
   1   9   1     3913.08     3495.88    132.32 o 
   2   9   1     3452.49     3138.06    140.57 o 
   3   9   1     5345.96     5084.94    167.31 o 
   4   9   1     7128.38     6821.27    367.12 o 
   5   9   1    11104.82    12130.97    376.13 o 
   6   9   1     1484.07     1479.52    128.42 o 
   7   9   1       71.12       62.49     45.90 o 
   8   9   1      740.33      665.40     61.63 o 
   9   9   1     2259.16     2129.06    477.81 o 
 -11  10   1     1581.00     1519.28    235.33 o 
 -10  10   1     2087.80     2137.61    185.48 o 
  -9  10   1      192.11      166.13     27.86 o 
  -8  10   1    23319.72    24611.91   1021.62 o 
  -7  10   1     5035.98     5093.53    257.23 o 
  -6  10   1     4671.76     4377.01    203.31 o 
  -5  10   1     5701.47     5442.79    243.85 o 
  -4  10   1      495.33      451.70     51.71 o 
  -3  10   1       32.10       48.44     14.93 o 
  -2  10   1    23033.10    23981.08    589.98 o 
  -1  10   1    14994.55    15890.86    308.54 o 
   0  10   1      675.24      744.03     52.23 o 
   1  10   1    12010.51    12804.24    289.06 o 
   2  10   1      422.21      417.68     50.98 o 
   3  10   1     1046.84      825.68    102.56 o 
   4  10   1     3398.14     3368.19    369.86 o 
   5  10   1    12811.37    14338.97   1587.94 o 
   6  10   1      143.39      121.69     47.79 o 
   7  10   1     8691.75    10729.25    680.16 o 
   8  10   1     2365.07     2713.69    631.61 o 
 -11  11   1     2635.69     2376.01    366.18 o 
 -10  11   1      394.52      365.99     65.70 o 
  -9  11   1       48.86       62.22     29.18 o 
  -8  11   1     4339.55     4565.13    313.31 o 
  -7  11   1      732.89      639.93     54.43 o 
  -6  11   1     8423.06     8702.03    314.16 o 
  -5  11   1    19035.68    20046.05    655.95 o 
  -4  11   1     1019.62     1185.11    180.98 o 
  -3  11   1     2883.80     2649.62    239.68 o 
  -2  11   1      341.70      341.17     67.94 o 
  -1  11   1     4444.32     4589.16    201.12 o 
   0  11   1     5384.56     5528.09    236.91 o 
   1  11   1    25064.23    27900.85    558.56 o 
   2  11   1     4927.13     4893.56    259.88 o 
   3  11   1     2020.24     2193.78    274.30 o 
   4  11   1       18.19       28.76     35.36 o 
   5  11   1     3502.95     3684.29    553.62 o 
   6  11   1       26.75       59.58     36.82 o 
   7  11   1     8939.46    11982.40   1829.78 o 
 -10  12   1      420.98      329.23     99.34 o 
  -9  12   1     3324.38     3419.04    333.52 o 
  -8  12   1      199.35      123.02     29.09 o 
  -7  12   1       89.57       89.86     30.86 o 
  -6  12   1     1352.37     1092.52    146.70 o 
  -5  12   1     6248.31     6697.96    275.82 o 
  -4  12   1      197.53       80.98     18.80 o 
  -3  12   1     4096.16     4163.51    345.11 o 
  -2  12   1     2225.33     2074.10    124.97 o 
  -1  12   1        0.00       32.67     26.20 o 
   0  12   1      581.02      567.70     55.86 o 
   1  12   1     7906.54     8691.91    304.20 o 
   2  12   1     3429.81     3360.02    297.99 o 
   3  12   1     3364.00     3550.19    475.70 o 
   4  12   1     3243.85     2884.19    297.93 o 
   5  12   1      714.79      828.34    229.20 o 
   6  12   1      537.72      670.58     75.59 o 
  -9  13   1     5861.64     6272.15    529.75 o 
  -8  13   1     5772.17     5867.39    375.52 o 
  -7  13   1      115.25       85.96     29.77 o 
  -6  13   1      243.92      261.75     55.58 o 
  -5  13   1      255.59      272.06     47.34 o 
  -4  13   1      655.35      563.35     87.04 o 
  -3  13   1     7860.93     9550.91    265.76 o 
  -2  13   1     4134.81     4696.18    327.52 o 
  -1  13   1       49.88       36.04     26.65 o 
   0  13   1      719.71      485.75     52.39 o 
   1  13   1       42.56       62.64     40.06 o 
   2  13   1       16.51       12.66     30.16 o 
   3  13   1      829.37      762.62     77.50 o 
   4  13   1     4332.60     5420.93    749.81 o 
   5  13   1      947.10      924.23    124.54 o 
  -7  14   1     2227.94     2313.47    371.37 o 
  -6  14   1     2303.57     2214.02    384.85 o 
  -5  14   1      712.61      773.22     76.65 o 
  -4  14   1       75.01       78.19     41.09 o 
  -3  14   1     1467.11     1843.60    222.01 o 
  -2  14   1     4298.08     5291.45    403.08 o 
  -1  14   1      151.75       47.79     37.54 o 
   0  14   1     7677.26     9227.61    515.40 o 
   1  14   1     2633.13     2757.45    447.79 o 
   2  14   1       14.70       94.74     45.60 o 
   3  14   1      500.53      399.12     94.73 o 
  -5  15   1      129.67      280.48    106.33 o 
  -4  15   1     2843.53     2599.56    512.33 o 
  -3  15   1       72.29      136.55     56.45 o 
  -2  15   1     1059.30     1141.16    202.96 o 
  -1  15   1     1258.53     1368.69    236.24 o 
   0  15   1     9396.05    12145.96    858.13 o 
  -3 -15   2     2774.98     2000.49    551.92 o 
  -2 -15   2       73.53      200.72     77.28 o 
  -1 -15   2      785.62      813.04     48.90 o 
   0 -15   2      199.49      184.62     33.65 o 
   1 -15   2      399.29      450.13     78.33 o 
   2 -15   2     3173.72     3870.42    455.54 o 
   3 -15   2     9288.74    11226.72    795.17 o 
   4 -15   2      797.94      854.85     85.82 o 
   5 -15   2      411.75      360.72     68.52 o 
  -5 -14   2      113.70       71.83     40.32 o 
  -4 -14   2     1405.27     1290.84    297.47 o 
  -3 -14   2     2584.04     3129.12    371.71 o 
  -2 -14   2      215.43      267.13     47.09 o 
  -1 -14   2     3305.23     3679.78    407.13 o 
   0 -14   2      967.74      987.39    134.33 o 
   1 -14   2      614.24      712.92     88.33 o 
   2 -14   2      112.71       98.35     26.34 o 
   3 -14   2      673.02      597.16     98.74 o 
   4 -14   2      202.47      326.69     74.82 o 
   5 -14   2     1348.18     1041.14    170.59 o 
   6 -14   2     3303.33     3075.74    485.43 o 
   7 -14   2      281.38      326.88     80.91 o 
  -6 -13   2     1460.52     1347.57    235.47 o 
  -5 -13   2     1325.27     1167.28    122.76 o 
  -4 -13   2     1161.90     1528.27    240.44 o 
  -3 -13   2      119.51      139.92     38.02 o 
  -2 -13   2      541.35      521.08     90.76 o 
  -1 -13   2     7698.59     8150.29    689.52 o 
   0 -13   2     6409.61     7042.20    293.46 o 
   1 -13   2      187.63      158.21     19.41 o 
   2 -13   2     3439.90     3513.41    128.16 o 
   3 -13   2        4.73       31.49     12.39 o 
   4 -13   2      191.70      162.48     62.82 o 
   5 -13   2     3204.40     3081.39    328.17 o 
   6 -13   2     9396.74     9858.25    434.74 o 
   7 -13   2      520.61      473.47    128.55 o 
   8 -13   2     3435.60     3426.98    473.96 o 
  -7 -12   2     6651.64     8421.73   1325.04 o 
  -6 -12   2     1108.58     1197.50    128.25 o 
  -5 -12   2     7795.47     8915.66   1204.19 o 
  -4 -12   2    11535.49    14265.14   1893.82 o 
  -3 -12   2       78.06       59.78     34.12 o 
  -2 -12   2      984.27     1028.50    120.38 o 
  -1 -12   2     2301.12     2516.17    158.70 o 
   0 -12   2     4930.06     5501.89    203.02 o 
   1 -12   2     6314.27     7054.37    203.11 o 
   2 -12   2    34762.98    34822.79   2789.16 o 
   3 -12   2      545.56      477.62     40.69 o 
   4 -12   2     4471.15     4314.75    249.27 o 
   5 -12   2      490.84      408.97     50.21 o 
   6 -12   2     9743.21    10931.53    279.24 o 
   7 -12   2      740.91      666.89     63.45 o 
   8 -12   2    12884.34    13661.93    798.73 o 
   9 -12   2     1598.79     1158.12    142.23 o 
  -9 -11   2     2291.57     1903.93    540.09 o 
  -8 -11   2     4062.89     4640.87    604.42 o 
  -7 -11   2      331.51      288.62     45.14 o 
  -6 -11   2      235.80      272.84     42.24 o 
  -5 -11   2     9321.04    10715.87   1097.28 o 
  -4 -11   2    17948.32    20857.50   1624.22 o 
  -3 -11   2      481.49      447.05     39.41 o 
  -2 -11   2     7866.61     8760.79    246.11 o 
  -1 -11   2      896.86      898.05     67.80 o 
   0 -11   2     4693.38     4953.96    272.74 o 
   1 -11   2     7976.32     8635.41    303.53 o 
   2 -11   2    24825.14    25682.54   1323.32 o 
   3 -11   2     2886.71     2755.44    127.50 o 
   4 -11   2    12047.81    12505.70    408.46 o 
   5 -11   2     2365.88     2434.14    215.51 o 
   6 -11   2      112.92       52.17     30.51 o 
   7 -11   2     1565.58     1496.44     94.47 o 
   8 -11   2    11927.53    12595.75    387.27 o 
   9 -11   2     3251.22     3196.45    298.80 o 
  10 -11   2     2678.60     2579.02    272.90 o 
  -9 -10   2     3479.89     3203.44    328.01 o 
  -8 -10   2    10331.98    10998.39    483.08 o 
  -7 -10   2     1638.07     1496.40    274.91 o 
  -6 -10   2       12.52       33.33     16.66 o 
  -5 -10   2      428.42      399.80     38.13 o 
  -4 -10   2     1169.99     1197.31     88.58 o 
  -3 -10   2     3066.76     3132.75    142.25 o 
  -2 -10   2    18745.97    19439.21    332.40 o 
  -1 -10   2     6129.88     6108.24    200.59 o 
   0 -10   2       25.15       38.24     10.16 o 
   1 -10   2     1140.55     1003.87     67.36 o 
   2 -10   2     2209.31     2045.13     97.42 o 
   3 -10   2      361.73      340.69     32.70 o 
   4 -10   2     7755.71     7602.03    167.76 o 
   5 -10   2     3592.20     3495.32    187.95 o 
   6 -10   2      754.51      671.62     64.88 o 
   7 -10   2      152.52      156.94     32.34 o 
   8 -10   2      490.42      445.28     63.18 o 
   9 -10   2      142.42      155.87     33.76 o 
  10 -10   2     1416.08     1315.51    201.35 o 
  11 -10   2     9105.89    10650.43    530.96 o 
 -10  -9   2      229.02      118.76     37.31 o 
  -9  -9   2     2396.43     2391.17    285.48 o 
  -8  -9   2     6884.91     6737.82    300.84 o 
  -7  -9   2     2709.36     2670.39    202.92 o 
  -6  -9   2     2827.67     2637.60    143.63 o 
  -5  -9   2     1987.10     1863.00     98.79 o 
  -4  -9   2     2332.13     2160.27    148.21 o 
  -3  -9   2     2371.56     2508.51    113.49 o 
  -2  -9   2     4368.18     4544.50    209.06 o 
  -1  -9   2     8012.45     8054.90    209.72 o 
   0  -9   2       63.67      112.00     22.77 o 
   1  -9   2    11594.96    10342.16    264.93 o 
   2  -9   2    15241.03    14077.93    229.00 o 
   3  -9   2      103.24      125.09     13.97 o 
   4  -9   2     1962.46     1868.55     86.10 o 
   5  -9   2    14849.58    15370.55    283.89 o 
   6  -9   2      701.67      616.93     80.59 o 
   7  -9   2     7959.65     7745.67    246.68 o 
   8  -9   2     4169.28     3803.15    305.36 o 
   9  -9   2      182.34      152.80     38.75 o 
  10  -9   2      854.88      731.03    150.75 o 
  11  -9   2     3509.15     3691.87    340.34 o 
 -11  -8   2     3664.80     3766.18    255.78 o 
 -10  -8   2      886.58      760.04    105.78 o 
  -9  -8   2      344.47      279.84     54.39 o 
  -8  -8   2      669.20      657.26     62.41 o 
  -7  -8   2      218.52      252.60     26.04 o 
  -6  -8   2     9895.02     9670.07    329.12 o 
  -5  -8   2    20469.32    19895.51   1005.53 o 
  -4  -8   2     5496.56     4980.82    208.72 o 
  -3  -8   2     1681.11     1646.72     67.11 o 
  -2  -8   2      301.82      267.31     66.74 o 
  -1  -8   2     5020.79     4744.11    159.76 o 
   0  -8   2     6247.61     5465.54    166.63 o 
   1  -8   2    40739.32    39594.61    658.07 o 
   2  -8   2     7136.14     6918.21    147.81 o 
   3  -8   2     3030.46     2751.08     86.82 o 
   4  -8   2     2073.78     1866.49     80.03 o 
   5  -8   2      726.39      765.25     70.72 o 
   6  -8   2     1543.01     1628.32    131.30 o 
   7  -8   2    15758.77    17142.14    596.14 o 
   8  -8   2     9092.48     9321.62    327.64 o 
   9  -8   2       77.25       60.27     16.26 o 
  10  -8   2     2285.27     2068.32    250.97 o 
  11  -8   2       81.03       58.58     23.64 o 
  12  -8   2      187.30      178.48     46.16 o 
 -11  -7   2     5006.41     4709.40    553.57 o 
 -10  -7   2     4227.21     4032.41    186.58 o 
  -9  -7   2    14283.20    15556.24    564.22 o 
  -8  -7   2      731.41      673.99     62.44 o 
  -7  -7   2     1053.57     1018.35     76.03 o 
  -6  -7   2     5913.62     5496.17    162.39 o 
  -5  -7   2    24310.49    25182.24    540.80 o 
  -4  -7   2      106.23       88.84     21.40 o 
  -3  -7   2    22775.89    21372.66    368.37 o 
  -2  -7   2     6674.02     5797.66    146.09 o 
  -1  -7   2     3838.91     3176.93    110.77 o 
   0  -7   2     8955.96     7823.68    184.19 o 
   1  -7   2    83218.48    79393.02   1544.83 o 
   2  -7   2     5469.13     4601.07    131.27 o 
   3  -7   2    27816.52    27416.27    378.23 o 
   4  -7   2    17768.34    17912.10    281.07 o 
   5  -7   2       57.68       48.04      6.23 o 
   6  -7   2      919.72      799.14     83.66 o 
   7  -7   2    11400.14    12484.40    535.33 o 
   8  -7   2     4710.29     4486.68    235.44 o 
   9  -7   2     8490.74     9289.20    404.29 o 
  10  -7   2    14009.23    16071.35    646.78 o 
  11  -7   2     1974.83     2191.89    117.14 o 
  12  -7   2      427.90      366.50     55.00 o 
 -12  -6   2     1141.57      974.01    164.37 o 
 -11  -6   2     3700.85     3318.65    305.29 o 
 -10  -6   2     9903.51     9902.67    394.50 o 
  -9  -6   2    29118.21    31629.04   1334.05 o 
  -8  -6   2     3300.97     3191.74    223.77 o 
  -7  -6   2     3758.25     3732.08    145.41 o 
  -6  -6   2       11.18       53.45     22.90 o 
  -5  -6   2     2498.30     2477.96    102.26 o 
  -4  -6   2     7796.24     7149.37    176.62 o 
  -3  -6   2    52046.18    51219.15   1667.41 o 
  -2  -6   2     9038.35     9329.00    421.48 o 
  -1  -6   2     2001.81     1497.06     85.27 o 
   0  -6   2    10157.90     9598.29    221.27 o 
   1  -6   2      506.06      631.48     29.39 o 
   2  -6   2      113.02      120.40     11.46 o 
   3  -6   2    16375.09    16279.00    278.44 o 
   4  -6   2    36979.70    36704.51    498.03 o 
   5  -6   2      391.54      305.40     24.89 o 
   6  -6   2     4174.79     3641.89    203.41 o 
   7  -6   2       34.92       60.18     15.03 o 
   8  -6   2     5065.59     4959.02    266.74 o 
   9  -6   2     5438.38     5772.47    226.36 o 
  10  -6   2    20882.30    23932.69    820.62 o 
  11  -6   2     3074.19     3264.59    205.63 o 
  12  -6   2     2850.54     2735.95    485.73 o 
 -12  -5   2      716.24      452.73    103.37 o 
 -11  -5   2        6.99       23.63     13.90 o 
 -10  -5   2     4067.48     3999.47    198.71 o 
  -9  -5   2     7071.78     7163.06    231.00 o 
  -8  -5   2     1141.71     1304.16     93.28 o 
  -7  -5   2     2790.25     2810.65    176.37 o 
  -6  -5   2    17300.11    18605.12    406.08 o 
  -5  -5   2     2497.80     2639.61    107.81 o 
  -4  -5   2      498.34      612.35     37.58 o 
  -3  -5   2    20641.83    19935.25    574.96 o 
  -2  -5   2    24580.46    22642.51   1230.98 o 
  -1  -5   2     8912.79     7277.06    213.23 o 
   0  -5   2    58364.43    54795.36    574.71 o 
   1  -5   2    12838.76    12087.08    187.54 o 
   2  -5   2       65.72       61.06     12.67 o 
   3  -5   2     4624.24     4267.65     98.06 o 
   4  -5   2     5332.26     5164.02    119.12 o 
   5  -5   2      349.66      276.32     20.51 o 
   6  -5   2    30340.11    31657.73    635.57 o 
   7  -5   2    14329.67    15108.87    436.22 o 
   8  -5   2        5.15       21.62     22.70 o 
   9  -5   2        5.39       10.86     14.62 o 
  10  -5   2     4046.83     4209.30    199.91 o 
  11  -5   2      447.55      378.94     77.50 o 
  12  -5   2     3240.81     3531.06    414.91 o 
 -13  -4   2     3770.14     3656.89    349.21 o 
 -12  -4   2     4779.44     5201.70    402.11 o 
 -11  -4   2      857.11      710.46     97.70 o 
 -10  -4   2     1486.93     1332.41    105.98 o 
  -9  -4   2     1163.75     1168.20     80.10 o 
  -8  -4   2      212.90      248.90     22.42 o 
  -7  -4   2     8676.72     8872.41    227.51 o 
  -6  -4   2    43038.92    47569.47    726.76 o 
  -5  -4   2     5766.37     5522.00    148.39 o 
  -4  -4   2     4082.47     4093.62    110.51 o 
  -3  -4   2     8309.47     7836.37    182.19 o 
  -2  -4   2      433.55      355.03     43.13 o 
  -1  -4   2      702.64      725.98     50.16 o 
   0  -4   2    61960.01    59815.04    701.82 o 
   1  -4   2    37388.11    37168.01    618.23 o 
   2  -4   2     7406.40     7594.42    120.18 o 
   3  -4   2     4613.61     3921.59     90.79 o 
   4  -4   2       59.40      110.65      8.91 o 
   5  -4   2       24.42      108.72     15.74 o 
   6  -4   2    22699.74    25111.97    366.40 o 
   7  -4   2    10742.98    11297.05    356.81 o 
   8  -4   2     1512.04     1439.93    106.39 o 
   9  -4   2     3526.62     3438.74    181.02 o 
  10  -4   2     1172.85      959.56    230.63 o 
  11  -4   2      512.32      451.34    166.32 o 
  12  -4   2     2460.74     2110.57    374.89 o 
 -13  -3   2     1813.62     1311.63    340.56 o 
 -12  -3   2     4055.55     4385.67    275.30 o 
 -11  -3   2      362.43      308.19     57.39 o 
 -10  -3   2    22261.52    24523.84    592.64 o 
  -9  -3   2     4197.98     4407.73    383.98 o 
  -8  -3   2     1257.95     1187.19    106.70 o 
  -7  -3   2      769.31      743.48     60.10 o 
  -6  -3   2    14261.08    15345.18    265.21 o 
  -5  -3   2       12.93       83.29      8.35 o 
  -4  -3   2    50064.89    53190.75    375.27 o 
  -3  -3   2    10320.35    11291.40    152.15 o 
  -2  -3   2      977.75     1014.53     61.30 o 
  -1  -3   2     4089.38     3291.33    100.47 o 
   0  -3   2    27925.86    26947.77    315.24 o 
   1  -3   2     1956.34     2215.55     62.14 o 
   2  -3   2    29272.85    30192.13    356.19 o 
   3  -3   2    54062.23    56762.80    590.69 o 
   4  -3   2    14247.92    14493.94    205.27 o 
   5  -3   2       93.20      189.80     33.54 o 
   6  -3   2     4975.30     5271.85    227.29 o 
   7  -3   2     3093.02     3250.39    139.90 o 
   8  -3   2     1652.92     1926.93    175.68 o 
   9  -3   2    29862.48    31915.94    877.86 o 
  10  -3   2     4128.60     4019.37    261.56 o 
  11  -3   2      544.73      545.75    112.27 o 
  12  -3   2        3.04      -38.71     43.55 o 
 -13  -2   2      244.22      122.80     45.84 o 
 -12  -2   2     1021.44      959.69     96.63 o 
 -11  -2   2     4454.54     4531.34    229.04 o 
 -10  -2   2    33982.98    36788.36   2116.01 o 
  -9  -2   2     4119.18     3916.42    259.59 o 
  -8  -2   2     1824.64     1968.32    205.80 o 
  -7  -2   2     4024.51     4127.33    138.88 o 
  -6  -2   2      422.83      480.93     51.34 o 
  -5  -2   2    10690.00    11571.57    190.84 o 
  -4  -2   2    54816.29    58343.36    813.60 o 
  -3  -2   2    23925.12    24763.31    252.63 o 
  -2  -2   2    67685.12    69385.24    958.07 o 
  -1  -2   2    23871.10    21764.84    434.95 o 
   0  -2   2     1512.07     1361.57     47.38 o 
   1  -2   2     1751.82     1655.06     58.85 o 
   2  -2   2    17077.03    18635.24    297.55 o 
   3  -2   2    35037.13    37785.09    847.91 o 
   4  -2   2     2357.62     2174.39     68.98 o 
   5  -2   2    11005.29    10135.13    326.83 o 
   6  -2   2      257.85      356.59     26.42 o 
   7  -2   2      616.53      585.05     53.67 o 
   8  -2   2     6921.33     7241.62    220.03 o 
   9  -2   2    28495.93    29686.25   1664.02 o 
  10  -2   2     2663.82     2379.01    257.88 o 
  11  -2   2     2753.94     2918.50    310.90 o 
  12  -2   2     2455.13     2392.17    291.97 o 
 -13  -1   2     2160.77     2251.84    108.63 o 
 -12  -1   2      562.19      472.92     66.77 o 
 -11  -1   2      402.23      383.68     45.03 o 
 -10  -1   2     5769.63     5660.66    410.76 o 
  -9  -1   2     1558.70     1527.37     83.55 o 
  -8  -1   2    19041.10    20723.06    284.56 o 
  -7  -1   2    26863.70    30333.14    319.38 o 
  -6  -1   2     3100.60     3507.42    100.37 o 
  -5  -1   2      151.09      141.93     31.16 o 
  -4  -1   2    18207.00    18926.01    354.44 o 
  -3  -1   2    18157.44    18958.67    280.57 o 
  -2  -1   2     6551.78     6745.78    193.09 o 
  -1  -1   2    70346.01    67009.31   2113.66 o 
   0  -1   2    25692.21    27709.79    323.54 o 
   1  -1   2     2561.35     3096.20     83.68 o 
   2  -1   2      330.18      531.26     62.45 o 
   3  -1   2    15862.65    15607.09    546.47 o 
   4  -1   2     4317.19     4784.35    103.99 o 
   5  -1   2    43560.64    47128.57    321.45 o 
   6  -1   2    17960.71    19164.15    343.03 o 
   7  -1   2     2778.01     2763.18    120.21 o 
   8  -1   2     1578.58     1587.49     91.72 o 
   9  -1   2      679.42      593.55     98.91 o 
  10  -1   2       31.06      119.63     43.70 o 
  11  -1   2     6721.72     7245.42    436.34 o 
  12  -1   2     6899.06     7204.65    540.40 o 
 -14   0   2     6645.18     7602.14    500.51 o 
 -13   0   2     5179.27     5573.20    423.67 o 
 -12   0   2       11.84       89.16     62.87 o 
 -11   0   2     2992.02     2600.30    212.16 o 
 -10   0   2     4673.76     4586.21    276.32 o 
  -9   0   2     1811.74     1732.13    118.52 o 
  -8   0   2     5769.18     5920.82    177.34 o 
  -7   0   2    30148.46    33150.25    353.26 o 
  -6   0   2      477.61      470.80     24.45 o 
  -5   0   2    43281.39    45103.81    372.27 o 
  -4   0   2    16463.50    16505.88    312.97 o 
  -3   0   2     9093.59     9362.45    180.85 o 
  -2   0   2     5344.03     4933.29    194.30 o 
  -1   0   2    54171.57    55501.35    381.67 o 
   0   0   2     1968.21     2316.85     54.54 o 
   1   0   2     6927.74     7292.97    148.01 o 
   2   0   2    36284.42    39726.23    629.67 o 
   3   0   2     4624.15     5034.53    108.21 o 
   4   0   2     1733.16     2009.37     59.95 o 
   5   0   2     8128.60     8426.97    149.15 o 
   6   0   2    29387.97    32527.56    355.19 o 
   7   0   2      381.47      415.79     39.33 o 
   8   0   2    13399.42    14465.70    258.67 o 
   9   0   2     7764.77     7276.13    230.72 o 
  10   0   2      121.16      150.07     55.56 o 
  11   0   2      539.83      411.12     89.37 o 
  12   0   2     5529.91     5588.26    424.98 o 
 -14   1   2      298.34      178.36     69.87 o 
 -13   1   2     1934.57     1586.55    374.77 o 
 -12   1   2     1326.57     1261.55    278.52 o 
 -11   1   2    19881.37    21847.70    743.95 o 
 -10   1   2     9124.43     9358.93    321.40 o 
  -9   1   2     3767.89     3705.64    135.05 o 
  -8   1   2      150.35      162.57     17.12 o 
  -7   1   2     3629.13     3519.77    122.11 o 
  -6   1   2       18.44       15.88     18.57 o 
  -5   1   2    32554.97    35018.35    705.07 o 
  -4   1   2    20173.75    19918.91    299.59 o 
  -3   1   2       57.95      171.61     13.33 o 
  -2   1   2     9227.86     8971.75    225.66 o 
  -1   1   2      392.64      408.03     15.73 o 
   0   1   2    11206.63    11376.08    160.21 o 
   1   1   2    35393.50    37173.61    798.87 o 
   2   1   2    97997.69   103016.75   1752.99 o 
   3   1   2     6964.08     7351.77    177.86 o 
   4   1   2    15382.53    17221.34    202.46 o 
   5   1   2      129.48      145.56     16.32 o 
   6   1   2     4914.97     5468.83    147.31 o 
   7   1   2     6681.60     7032.10    179.39 o 
   8   1   2    32225.40    35148.94    468.04 o 
   9   1   2     8529.84     8049.92    677.25 o 
  10   1   2     1640.77     1557.80    248.91 o 
  11   1   2     1990.33     1735.78    108.97 o 
  12   1   2      343.39      307.98     73.62 o 
 -14   2   2     1715.30     1561.71    287.67 o 
 -13   2   2       76.78      189.36     77.31 o 
 -12   2   2     1216.46      983.81    356.07 o 
 -11   2   2    17808.08    18925.81    656.86 o 
 -10   2   2     2497.09     2626.33    158.07 o 
  -9   2   2     4896.83     4882.84    135.78 o 
  -8   2   2    14172.96    14744.63    502.48 o 
  -7   2   2     2851.94     2845.54    102.74 o 
  -6   2   2     4647.85     4104.00    145.22 o 
  -5   2   2    36768.40    38492.35    413.42 o 
  -4   2   2     7032.02     6645.00    159.39 o 
  -3   2   2      925.55      702.46     24.62 o 
  -2   2   2    29491.06    27847.16    783.82 o 
  -1   2   2     9427.60     9188.13    329.78 o 
   0   2   2       32.92      215.50     15.53 o 
   1   2   2     1421.09     1369.56     51.52 o 
   2   2   2    10033.29    11461.24    235.01 o 
   3   2   2     2850.83     3653.54     95.84 o 
   4   2   2    25016.88    27941.75    362.83 o 
   5   2   2     5268.41     5003.05    166.93 o 
   6   2   2     1575.96     1791.03     98.93 o 
   7   2   2      875.83      857.86     56.00 o 
   8   2   2    12170.48    13159.72    360.50 o 
   9   2   2      747.07      841.31    138.38 o 
  10   2   2     7893.96     8434.37    454.99 o 
  11   2   2     5115.02     5324.09    527.19 o 
  12   2   2      615.63      496.13     80.01 o 
 -14   3   2     2171.76     1664.46    473.24 o 
 -13   3   2      385.77      408.88     70.83 o 
 -12   3   2       54.61       71.24     58.94 o 
 -11   3   2     1378.12     1274.31    140.49 o 
 -10   3   2       78.69       38.46     24.81 o 
  -9   3   2     3806.01     3849.31    159.38 o 
  -8   3   2    15442.66    15752.60    221.69 o 
  -7   3   2      318.12      344.89     37.54 o 
  -6   3   2     2507.86     2267.07     88.23 o 
  -5   3   2      398.93      480.68     30.24 o 
  -4   3   2     3296.10     3069.68     74.70 o 
  -3   3   2    20868.49    18605.55    173.15 o 
  -2   3   2   102838.95    85546.88   1136.73 o 
  -1   3   2    11599.87     9601.88    309.60 o 
   0   3   2     4613.87     4443.45     95.17 o 
   1   3   2     2233.67     2571.68     68.55 o 
   2   3   2      326.39      470.26     31.03 o 
   3   3   2    22102.67    24163.02    314.38 o 
   4   3   2    51517.43    55948.84   1099.11 o 
   5   3   2     3850.34     3617.55    114.41 o 
   6   3   2      412.57      368.63     27.34 o 
   7   3   2     2333.91     2142.82    145.38 o 
   8   3   2      373.18      345.02     33.54 o 
   9   3   2      336.50      329.51     71.29 o 
  10   3   2     2306.16     2093.06    243.30 o 
  11   3   2     3653.27     3448.23    411.53 o 
  12   3   2       90.94      149.47     59.95 o 
 -14   4   2     2590.33     2428.90    621.71 o 
 -13   4   2      799.22      653.17    124.20 o 
 -12   4   2    10959.31    11622.42   1231.74 o 
 -11   4   2     2749.36     3164.72    346.10 o 
 -10   4   2      395.09      336.15     87.15 o 
  -9   4   2     1496.26     1370.39     91.21 o 
  -8   4   2    11898.27    12881.91    292.06 o 
  -7   4   2     2807.02     2754.15    109.17 o 
  -6   4   2     9704.55     9907.71    184.86 o 
  -5   4   2    10328.99    10089.90    166.45 o 
  -4   4   2        5.74       46.70     12.00 o 
  -3   4   2      122.80       99.25      8.35 o 
  -2   4   2     8191.63     7956.01    254.63 o 
  -1   4   2     7848.19     7169.46    315.16 o 
   0   4   2    31115.57    32699.34    954.77 o 
   1   4   2    34037.55    33250.59    821.02 o 
   2   4   2     8301.45     7869.66    346.87 o 
   3   4   2      331.01      570.25     43.92 o 
   4   4   2     3353.03     3258.41    144.49 o 
   5   4   2     3956.86     4041.18    178.31 o 
   6   4   2     1365.21     1422.92     73.38 o 
   7   4   2    24136.89    24478.22   2254.35 o 
   8   4   2     6426.19     6771.76    246.11 o 
   9   4   2        3.99       42.04     51.01 o 
  10   4   2       48.92      173.92     69.06 o 
  11   4   2     2179.90     1900.41    360.04 o 
 -13   5   2      825.88      787.05    132.79 o 
 -12   5   2    12910.82    11750.73    716.23 o 
 -11   5   2     8760.53     9180.62    365.57 o 
 -10   5   2     2162.75     2288.76    181.57 o 
  -9   5   2     5752.40     5815.85    169.39 o 
  -8   5   2     1446.88     1413.47     85.64 o 
  -7   5   2       16.86       42.46      9.94 o 
  -6   5   2    33733.22    33489.94    384.43 o 
  -5   5   2    48405.31    47735.67    492.64 o 
  -4   5   2       30.82       12.66     13.57 o 
  -3   5   2    16091.67    14889.81    241.05 o 
  -2   5   2      794.73      665.54     47.11 o 
  -1   5   2     1781.57     1470.01     75.92 o 
   0   5   2     5336.58     4501.97    170.72 o 
   1   5   2    33078.79    34259.28    409.41 o 
   2   5   2     2258.74     1926.60    109.85 o 
   3   5   2    34503.24    36465.04    797.27 o 
   4   5   2    18197.48    17833.81   1063.75 o 
   5   5   2     2839.81     2727.24    201.79 o 
   6   5   2      130.56      222.24     73.86 o 
   7   5   2    21678.28    23680.23    690.16 o 
   8   5   2     7876.58     7860.53    562.77 o 
   9   5   2     4877.39     5079.45    476.55 o 
  10   5   2     6106.64     6099.76    290.71 o 
  11   5   2        4.52      -19.27     45.29 o 
 -13   6   2        1.75       37.86     72.11 o 
 -12   6   2     5978.54     6806.91    389.93 o 
 -11   6   2     4001.50     4108.69    139.82 o 
 -10   6   2     9040.69     9752.69    270.94 o 
  -9   6   2    17156.62    18949.88    438.76 o 
  -8   6   2     4049.83     3999.56    171.62 o 
  -7   6   2     1930.51     1847.14     98.50 o 
  -6   6   2      398.39      444.27     55.69 o 
  -5   6   2    12752.09    12642.21    245.47 o 
  -4   6   2     7157.98     5945.14    152.25 o 
  -3   6   2    91554.96    82145.63    643.87 o 
  -2   6   2    22172.95    19317.89    251.66 o 
  -1   6   2    10250.47     8829.34    152.84 o 
   0   6   2       83.31      103.56     17.92 o 
   1   6   2    19929.03    18210.79   1277.71 o 
   2   6   2        9.77       82.07     21.28 o 
   3   6   2    59294.29    55174.68   2807.41 o 
   4   6   2    11391.97    11145.05    586.28 o 
   5   6   2     2094.84     2075.43    186.86 o 
   6   6   2       91.13       48.18     17.87 o 
   7   6   2     3121.55     3185.40    360.62 o 
   8   6   2     1788.83     1641.38    179.53 o 
   9   6   2     5996.27     5807.59    279.07 o 
  10   6   2     7996.93     8474.08    581.77 o 
 -13   7   2     4065.67     4471.36    325.87 o 
 -12   7   2       30.32       52.53     22.99 o 
 -11   7   2      183.50      159.40     34.58 o 
 -10   7   2     6705.18     7057.29    290.40 o 
  -9   7   2    12982.40    13132.15    337.39 o 
  -8   7   2      455.84      421.89     44.05 o 
  -7   7   2     7282.42     7289.82    215.50 o 
  -6   7   2      195.71      163.55     35.79 o 
  -5   7   2     1066.66      913.10     63.19 o 
  -4   7   2     7760.31     6735.36    196.30 o 
  -3   7   2    33867.16    31801.00    266.31 o 
  -2   7   2     4717.97     4563.00    137.91 o 
  -1   7   2     7354.98     6690.87    262.79 o 
   0   7   2    10229.48     8924.16    290.72 o 
   1   7   2      367.47      236.13     89.84 o 
   2   7   2    11443.26    11007.48    497.75 o 
   3   7   2    17786.79    17932.39    726.23 o 
   4   7   2     4447.74     4422.04    387.94 o 
   5   7   2     4400.96     4424.54    241.38 o 
   6   7   2    10437.83    10659.82    924.10 o 
   7   7   2     1235.21      990.67     95.34 o 
   8   7   2      133.67      111.68     47.53 o 
   9   7   2     2152.54     1770.75    176.15 o 
  10   7   2     2899.26     2473.32    312.64 o 
 -12   8   2     4393.73     5063.20    270.78 o 
 -11   8   2      475.07      528.03     72.92 o 
 -10   8   2      676.87      650.45     78.38 o 
  -9   8   2      422.41      371.96     48.95 o 
  -8   8   2     2562.79     2291.12    185.65 o 
  -7   8   2    21498.05    19970.96   1024.75 o 
  -6   8   2     5167.83     4715.34    155.96 o 
  -5   8   2       34.24       29.81     17.09 o 
  -4   8   2      168.48      196.46     21.90 o 
  -3   8   2     2376.99     2094.61     92.67 o 
  -2   8   2       58.74       68.23     24.27 o 
  -1   8   2     6990.28     6436.84    267.35 o 
   0   8   2     4457.46     3759.83    153.97 o 
   1   8   2      291.81      302.01     28.24 o 
   2   8   2     1777.04     1619.25    128.23 o 
   3   8   2      408.48      346.13     51.09 o 
   4   8   2      119.37       65.54     22.86 o 
   5   8   2     4945.51     5102.22    388.05 o 
   6   8   2     9613.79    10590.44    379.09 o 
   7   8   2     4875.23     5461.69    277.80 o 
   8   8   2      105.68       82.35     34.04 o 
   9   8   2       56.64       74.07     30.08 o 
 -12   9   2     1128.74      829.33     96.00 o 
 -11   9   2     1281.30     1209.88    130.92 o 
 -10   9   2     2105.25     2026.21    191.39 o 
  -9   9   2      970.72     1060.38     95.83 o 
  -8   9   2     1746.44     1655.88    251.74 o 
  -7   9   2     4038.93     3914.33    179.76 o 
  -6   9   2     7595.96     7452.96    259.43 o 
  -5   9   2       46.68       57.85     15.49 o 
  -4   9   2    17429.65    17438.06    290.77 o 
  -3   9   2     9865.17     9275.24    402.04 o 
  -2   9   2      484.32      373.84     38.69 o 
  -1   9   2     4008.59     3740.85    129.39 o 
   0   9   2    17904.80    18514.57    342.02 o 
   1   9   2     1313.34     1225.60     84.87 o 
   2   9   2    10128.57     8779.30    657.83 o 
   3   9   2    12762.70    12015.94    449.39 o 
   4   9   2       11.25       87.61     58.03 o 
   5   9   2       33.24        5.66     35.86 o 
   6   9   2     5961.20     6846.07    691.49 o 
   7   9   2     1391.33     1304.55    111.84 o 
   8   9   2     1462.67     1537.86    143.78 o 
 -11  10   2     3230.34     3219.14    276.65 o 
 -10  10   2    17822.42    20138.29    339.16 o 
  -9  10   2     3535.26     3695.45    294.05 o 
  -8  10   2     2737.76     2771.67    164.28 o 
  -7  10   2      586.39      499.43     49.91 o 
  -6  10   2     7460.19     7151.53    232.87 o 
  -5  10   2     3558.71     3273.41    161.84 o 
  -4  10   2    21974.27    23423.19    619.20 o 
  -3  10   2     7646.48     7265.45    928.26 o 
  -2  10   2     3576.41     3584.11    282.32 o 
  -1  10   2     3097.16     3058.99    189.23 o 
   0  10   2     1922.04     1950.03    121.65 o 
   1  10   2      197.45      205.28     28.83 o 
   2  10   2    20451.89    20627.40    603.03 o 
   3  10   2    17289.75    16963.82    611.82 o 
   4  10   2       65.93       63.75     49.46 o 
   5  10   2     5498.37     5322.37    376.30 o 
   6  10   2        6.39       50.80     69.36 o 
   7  10   2      719.38      848.21     77.23 o 
   8  10   2     3562.99     4048.57    660.56 o 
 -11  11   2      906.69      778.99    134.94 o 
 -10  11   2     9321.73     9608.14    387.22 o 
  -9  11   2      495.23      385.40     48.34 o 
  -8  11   2    11621.46    12509.36    388.74 o 
  -7  11   2     5956.19     5685.31    205.27 o 
  -6  11   2     1979.84     1883.01    119.48 o 
  -5  11   2       21.60       41.29     20.16 o 
  -4  11   2    21215.78    24800.04    489.87 o 
  -3  11   2     8533.62     8279.17    999.17 o 
  -2  11   2     5559.65     5665.85    478.38 o 
  -1  11   2    12127.57    12930.83    602.67 o 
   0  11   2      148.63      167.64     41.67 o 
   1  11   2      142.46       98.85     18.65 o 
   2  11   2     7213.50     7086.24    368.02 o 
   3  11   2     3179.39     3093.91    261.56 o 
   4  11   2     3198.54     3323.13    351.85 o 
   5  11   2    14883.44    15726.33    951.35 o 
   6  11   2     3763.18     4718.02   1226.36 o 
   7  11   2      428.70      453.80     80.16 o 
 -10  12   2      530.00      371.40     80.67 o 
  -9  12   2     2844.60     2600.75    294.39 o 
  -8  12   2    10736.18    10947.00    428.62 o 
  -7  12   2     3220.56     3172.07    172.20 o 
  -6  12   2      188.14      171.98    110.90 o 
  -5  12   2     1153.19     1008.51     98.72 o 
  -4  12   2       49.96       34.36     15.04 o 
  -3  12   2        7.64       35.97     32.21 o 
  -2  12   2     5310.21     5418.17    359.43 o 
  -1  12   2     9070.96    10143.69    298.30 o 
   0  12   2     2729.97     2542.59    171.10 o 
   1  12   2     1163.73      960.54     82.92 o 
   2  12   2       24.74       25.60     16.14 o 
   3  12   2      560.56      416.41     72.06 o 
   4  12   2      518.92      458.39     76.01 o 
   5  12   2     8856.66     9802.75    992.40 o 
  -8  13   2     1855.50     1705.49    429.66 o 
  -7  13   2     1302.66     1573.88    201.76 o 
  -6  13   2      171.92      197.27     65.12 o 
  -5  13   2     5418.34     6763.39    566.60 o 
  -4  13   2     2753.52     3092.54    233.81 o 
  -3  13   2      476.71      406.46    148.71 o 
  -2  13   2      808.17      671.69    196.36 o 
  -1  13   2     1296.94     1163.16    267.95 o 
   0  13   2      228.78      311.07     56.99 o 
   1  13   2     5650.89     6185.76    383.98 o 
   2  13   2     3760.49     3981.66    465.96 o 
   3  13   2      283.41      198.09     63.45 o 
   4  13   2       98.70      129.52     51.00 o 
  -7  14   2        6.59       67.27     39.98 o 
  -6  14   2       35.95       -2.95     38.41 o 
  -5  14   2     8327.64     9858.68    756.99 o 
  -4  14   2     3574.37     4353.73    514.92 o 
  -3  14   2      349.57      409.28     66.24 o 
  -2  14   2     1509.91     1721.52    208.33 o 
  -1  14   2       20.08       75.19     38.51 o 
   0  14   2        3.76       61.92     30.71 o 
   1  14   2     2855.79     3074.22    446.10 o 
   2  14   2     4507.30     4673.96    489.46 o 
  -3  15   2     2193.98     2361.60    474.42 o 
  -2  15   2     8571.73    11365.08    727.70 o 
  -3 -15   3      283.14      270.87     48.24 o 
  -2 -15   3     1656.04     1624.39    236.12 o 
  -1 -15   3        8.28       48.69     22.06 o 
   0 -15   3     4015.21     4903.72    344.95 o 
   1 -15   3     4245.51     5128.13    416.17 o 
   2 -15   3       27.73       53.03     35.40 o 
   3 -15   3       11.57       62.37     38.85 o 
   4 -15   3     1739.33     1732.85    297.33 o 
   5 -15   3      803.85      536.41    131.42 o 
  -5 -14   3      902.41      681.08    129.43 o 
  -4 -14   3      108.83       94.01     54.59 o 
  -3 -14   3     1792.23     1702.48    283.44 o 
  -2 -14   3      394.06      452.09     78.36 o 
  -1 -14   3      534.21      529.33     83.11 o 
   0 -14   3     4212.40     4530.33    248.13 o 
   1 -14   3     7415.37     8829.19    382.50 o 
   2 -14   3       53.33       98.88     28.85 o 
   3 -14   3     2153.69     1926.29     94.86 o 
   4 -14   3     1234.81     1278.97    192.35 o 
   5 -14   3        8.97       16.11     40.87 o 
   6 -14   3     2171.82     2326.85    334.83 o 
   7 -14   3     4809.34     5472.74    493.87 o 
  -7 -13   3        5.86       62.45     49.55 o 
  -6 -13   3      839.94      611.83    131.84 o 
  -5 -13   3     1780.36     1832.08    239.18 o 
  -4 -13   3     1958.47     2165.10     88.83 o 
  -3 -13   3    11713.59    13811.71    416.46 o 
  -2 -13   3     1425.11     1688.28    211.16 o 
  -1 -13   3      550.39      590.56    143.45 o 
   0 -13   3       46.30      127.95     39.79 o 
   1 -13   3      691.70      729.66     72.85 o 
   2 -13   3     1410.87     1439.56    117.68 o 
   3 -13   3     5217.67     5449.89    211.68 o 
   4 -13   3     3323.74     3100.76    263.67 o 
   5 -13   3       25.98       40.42     18.20 o 
   6 -13   3      105.01       77.53     54.55 o 
   7 -13   3      273.26      250.86     39.62 o 
   8 -13   3      385.56      239.68     59.75 o 
  -8 -12   3       16.21        9.70     18.54 o 
  -7 -12   3     4999.60     5832.06    788.93 o 
  -6 -12   3      714.63      739.78    112.90 o 
  -5 -12   3      670.55      613.96     85.52 o 
  -4 -12   3      660.09      654.66     69.56 o 
  -3 -12   3    19989.07    24171.35   1679.41 o 
  -2 -12   3     6738.96     7982.43    308.34 o 
  -1 -12   3     6571.01     7623.45    380.64 o 
   0 -12   3     8381.29     9229.39    377.91 o 
   1 -12   3       47.64       43.06     29.53 o 
   2 -12   3      123.84      117.58     24.70 o 
   3 -12   3    11543.41    12462.50    585.21 o 
   4 -12   3    13228.71    14693.02    543.88 o 
   5 -12   3     4120.74     4412.54    192.93 o 
   6 -12   3    15094.44    16916.62   1174.35 o 
   7 -12   3     1348.83     1185.41    126.15 o 
   8 -12   3     1105.27      918.78     94.53 o 
   9 -12   3      969.84      873.12    144.02 o 
  -9 -11   3     2557.33     2253.27    481.74 o 
  -8 -11   3      557.97      451.76     52.92 o 
  -7 -11   3    12072.45    14571.68   1319.39 o 
  -6 -11   3     4078.37     4194.07    326.70 o 
  -5 -11   3     1971.28     1826.54    113.49 o 
  -4 -11   3     1963.56     2111.65    235.64 o 
  -3 -11   3     3262.06     3326.47    171.27 o 
  -2 -11   3      181.56      198.33     50.29 o 
  -1 -11   3    11803.59    12223.43    766.58 o 
   0 -11   3    21015.44    23408.64    630.90 o 
   1 -11   3      746.77      850.78     80.01 o 
   2 -11   3     3423.63     3263.65    153.75 o 
   3 -11   3      763.13      796.03     55.21 o 
   4 -11   3     6428.12     6698.12    219.94 o 
   5 -11   3     2915.65     2967.02    340.46 o 
   6 -11   3    30987.17    21247.90   5606.49 o 
   7 -11   3     2971.44     3020.68    282.04 o 
   8 -11   3     3987.90     3792.37    194.30 o 
   9 -11   3       53.38       89.25     47.31 o 
  10 -11   3     1869.69     1787.78    254.20 o 
 -10 -10   3     1557.87     1279.60    404.38 o 
  -9 -10   3      128.59      128.50     72.82 o 
  -8 -10   3      466.67      379.46     32.35 o 
  -7 -10   3     5397.59     5261.00    200.61 o 
  -6 -10   3     9319.54    10150.60    454.40 o 
  -5 -10   3     2706.98     2485.59    118.38 o 
  -4 -10   3     6560.50     6733.78    235.02 o 
  -3 -10   3      434.52      364.82     26.98 o 
  -2 -10   3      348.68      394.63     31.98 o 
  -1 -10   3     6152.51     6335.77    231.82 o 
   0 -10   3    12687.97    12802.93    397.29 o 
   1 -10   3     1976.16     2116.54    178.36 o 
   2 -10   3    27430.07    27727.34    469.21 o 
   3 -10   3      838.58      774.21     44.17 o 
   4 -10   3       83.50       78.73     12.41 o 
   5 -10   3     2663.56     2471.82     99.34 o 
   6 -10   3     7903.49     7730.80    247.50 o 
   7 -10   3      309.15      285.75     43.90 o 
   8 -10   3     7134.13     7274.97    276.97 o 
   9 -10   3     3263.51     3277.18    211.28 o 
  10 -10   3      400.87      227.39     55.69 o 
 -10  -9   3     4868.21     5296.19    286.28 o 
  -9  -9   3      868.82      727.82     84.65 o 
  -8  -9   3      102.46       56.83     15.91 o 
  -7  -9   3       13.76       30.20     12.89 o 
  -6  -9   3       64.20      106.46     25.37 o 
  -5  -9   3     5157.73     5124.65    146.97 o 
  -4  -9   3    14918.05    14789.00    262.28 o 
  -3  -9   3     6887.24     6705.20    157.88 o 
  -2  -9   3      146.69      212.10     14.79 o 
  -1  -9   3      638.29      548.41    123.48 o 
   0  -9   3       33.39       58.99     75.77 o 
   1  -9   3     3807.00     3499.16    142.52 o 
   2  -9   3     7419.75     6951.24    155.96 o 
   3  -9   3     3978.13     3628.10    118.57 o 
   4  -9   3       39.93       43.95     11.55 o 
   5  -9   3     1157.19     1062.78     83.51 o 
   6  -9   3      149.62       74.94     12.88 o 
   7  -9   3     1625.48     1716.86    229.17 o 
   8  -9   3     2392.51     1945.19    378.95 o 
   9  -9   3     3931.60     3954.11    407.56 o 
  10  -9   3      575.81      451.70     98.01 o 
  11  -9   3      386.50      255.61     56.86 o 
 -11  -8   3      252.27      202.81     47.06 o 
 -10  -8   3     3803.37     3913.18    409.07 o 
  -9  -8   3      146.21      123.33     32.56 o 
  -8  -8   3     6984.71     6694.38    247.88 o 
  -7  -8   3     2640.00     2381.06    120.94 o 
  -6  -8   3       72.75       96.53     36.45 o 
  -5  -8   3     1345.56     1240.90     71.90 o 
  -4  -8   3    10796.90    10322.86    264.27 o 
  -3  -8   3     1748.39     1675.92    105.27 o 
  -2  -8   3    16084.19    17041.17    316.05 o 
  -1  -8   3    18940.33    17155.13    523.08 o 
   0  -8   3     9915.77     8535.66    257.04 o 
   1  -8   3     2035.58     1797.14     81.39 o 
   2  -8   3     1451.52     1339.68     47.99 o 
   3  -8   3     9303.00     9040.47    215.20 o 
   4  -8   3     1984.69     2017.99    104.22 o 
   5  -8   3    27811.21    28381.64    394.75 o 
   6  -8   3    11314.79    11254.45    642.39 o 
   7  -8   3      828.45      680.32     67.72 o 
   8  -8   3      526.07      438.12     47.98 o 
   9  -8   3     2758.63     2751.58    164.13 o 
  10  -8   3       94.08      149.84     40.69 o 
  11  -8   3     6634.83     7210.77    516.96 o 
 -12  -7   3     1238.34     1337.98    233.91 o 
 -11  -7   3     1455.20      914.30    162.56 o 
 -10  -7   3       61.67       26.92     28.49 o 
  -9  -7   3      458.68      469.18     51.70 o 
  -8  -7   3    15534.46    14387.20   1076.11 o 
  -7  -7   3    14343.06    14513.08    642.95 o 
  -6  -7   3      432.41      387.47     34.67 o 
  -5  -7   3    16274.65    15815.19    570.64 o 
  -4  -7   3        3.59       47.63     15.51 o 
  -3  -7   3     7520.13     6978.20    183.22 o 
  -2  -7   3     5340.13     4668.83    162.62 o 
  -1  -7   3    35336.25    30795.12   2903.39 o 
   0  -7   3       33.09      111.96     20.97 o 
   1  -7   3    33168.33    32513.33    765.79 o 
   2  -7   3     1436.46     1298.20     58.58 o 
   3  -7   3    12134.20    11354.92    339.29 o 
   4  -7   3    10678.09    10439.85    219.81 o 
   5  -7   3    45646.01    47500.35   1214.89 o 
   6  -7   3     7062.56     6479.88    589.19 o 
   7  -7   3     8706.38     8183.38    744.42 o 
   8  -7   3     5498.30     5659.07    223.29 o 
   9  -7   3       13.09       12.52     11.13 o 
  10  -7   3      623.93      778.80    136.22 o 
  11  -7   3    10873.47    12351.29    692.58 o 
  12  -7   3     6008.33     7049.78    459.96 o 
 -12  -6   3     8471.12     8658.16    624.10 o 
 -11  -6   3     9497.90     9221.42    573.55 o 
 -10  -6   3       27.13       18.85     43.92 o 
  -9  -6   3      981.38     1061.83     86.28 o 
  -8  -6   3    13276.72    13387.91    371.74 o 
  -7  -6   3    16132.06    16672.69    542.01 o 
  -6  -6   3    12494.17    13135.65    350.62 o 
  -5  -6   3    55540.04    57757.34   1358.73 o 
  -4  -6   3     8082.75     7441.53    321.55 o 
  -3  -6   3      956.38      907.64     53.21 o 
  -2  -6   3     6114.70     5365.21    237.62 o 
  -1  -6   3    28247.13    25346.31    561.01 o 
   0  -6   3     2471.29     2319.11    107.76 o 
   1  -6   3    64571.12    66256.63    537.19 o 
   2  -6   3    17145.10    16822.92    406.06 o 
   3  -6   3    15127.33    14895.64    295.04 o 
   4  -6   3     2792.68     2506.80    126.97 o 
   5  -6   3     8474.65     8907.85    234.71 o 
   6  -6   3      809.52      765.01     51.12 o 
   7  -6   3    20906.18    21394.33    352.32 o 
   8  -6   3    14003.67    15470.92    433.17 o 
   9  -6   3       20.08      105.55     30.50 o 
  10  -6   3     1304.50     1089.80    195.83 o 
  11  -6   3     1189.71     1405.61    202.04 o 
  12  -6   3     1451.05     1304.48    224.49 o 
 -13  -5   3        1.29       34.78     29.57 o 
 -12  -5   3     5499.93     5307.63    407.38 o 
 -11  -5   3     8139.78     8339.90    347.60 o 
 -10  -5   3       49.06       49.68     20.91 o 
  -9  -5   3     7233.23     7058.98    224.44 o 
  -8  -5   3      122.60       99.53     19.23 o 
  -7  -5   3      424.48      497.83     47.66 o 
  -6  -5   3    12371.87    12790.95    390.84 o 
  -5  -5   3    32555.01    33733.64    397.40 o 
  -4  -5   3      819.29      976.72     49.79 o 
  -3  -5   3    16085.93    14743.49    566.06 o 
  -2  -5   3    14238.49    12773.43    598.02 o 
  -1  -5   3       54.52       74.28     18.51 o 
   0  -5   3     9481.07     8296.96    165.18 o 
   1  -5   3    39491.87    39706.92    464.28 o 
   2  -5   3     5754.71     5052.27    134.13 o 
   3  -5   3     1100.42     1380.64     56.76 o 
   4  -5   3     3178.25     3180.95    106.98 o 
   5  -5   3     2523.85     2410.27    131.63 o 
   6  -5   3      913.49      885.25     55.39 o 
   7  -5   3     5315.13     5284.21    628.37 o 
   8  -5   3     9238.11    10010.67    426.60 o 
   9  -5   3       35.73       30.18     13.45 o 
  10  -5   3     8642.55     9444.30    355.90 o 
  11  -5   3     3003.30     3155.38    199.74 o 
  12  -5   3        3.01       65.58     43.71 o 
 -13  -4   3       34.44       41.00     47.71 o 
 -12  -4   3      221.96      233.19     49.47 o 
 -11  -4   3      681.04      678.62     71.70 o 
 -10  -4   3     2985.73     3131.50    186.73 o 
  -9  -4   3     6242.84     6487.24    380.29 o 
  -8  -4   3     4773.23     4995.91    177.62 o 
  -7  -4   3     3302.59     3375.22    114.47 o 
  -6  -4   3     1681.72     1640.80    105.21 o 
  -5  -4   3      199.46      215.34     17.04 o 
  -4  -4   3     1303.68     1212.55     44.15 o 
  -3  -4   3     4576.58     4721.27    232.95 o 
  -2  -4   3    38322.64    36358.95   1241.49 o 
  -1  -4   3    12803.89    12860.71    249.63 o 
   0  -4   3     1133.32      850.43     32.54 o 
   1  -4   3      964.48      817.73     33.63 o 
   2  -4   3      826.63      851.60     45.25 o 
   3  -4   3     5975.69     5106.39    141.42 o 
   4  -4   3    58074.15    61271.44   1094.50 o 
   5  -4   3    13810.72    14406.49    267.55 o 
   6  -4   3       23.25       25.88     21.23 o 
   7  -4   3     2120.88     1911.78    129.97 o 
   8  -4   3       27.98       55.37     21.76 o 
   9  -4   3     1959.55     1821.81    291.98 o 
  10  -4   3    10117.36    11061.25    649.43 o 
  11  -4   3     5241.06     5548.86    345.24 o 
  12  -4   3       34.61       38.79     43.88 o 
 -13  -3   3      496.55      452.37     67.60 o 
 -12  -3   3     8761.54     8874.36    377.13 o 
 -11  -3   3     3846.89     3772.04    213.93 o 
 -10  -3   3     3050.37     2791.84    170.31 o 
  -9  -3   3     7509.46     7918.21    248.94 o 
  -8  -3   3    11780.71    12500.79    283.64 o 
  -7  -3   3      837.82      791.08     62.15 o 
  -6  -3   3    25440.07    26752.81    294.92 o 
  -5  -3   3    14874.36    15228.21    172.58 o 
  -4  -3   3       82.29       59.16      6.33 o 
  -3  -3   3     2862.27     2399.28    157.29 o 
  -2  -3   3    22812.94    22423.01    702.82 o 
  -1  -3   3     2516.99     2493.57     84.85 o 
   0  -3   3     3380.52     3843.37    218.40 o 
   1  -3   3    11457.82    12694.35    240.61 o 
   2  -3   3     1271.70     1308.69     40.28 o 
   3  -3   3      514.02      499.51     37.22 o 
   4  -3   3    18082.77    19438.99    497.62 o 
   5  -3   3    10903.89    10286.53    306.88 o 
   6  -3   3    10913.84    11260.11    239.54 o 
   7  -3   3    17641.27    17497.81    838.30 o 
   8  -3   3     4770.80     4835.58    157.05 o 
   9  -3   3     1572.34     1575.98    387.44 o 
  10  -3   3     4336.80     4420.89    221.89 o 
  11  -3   3     2418.48     2324.91    125.63 o 
  12  -3   3     2375.01     2166.04    312.02 o 
 -13  -2   3     4085.67     3998.73    470.42 o 
 -12  -2   3    13696.40    14224.50    491.44 o 
 -11  -2   3      221.79      177.97     75.89 o 
 -10  -2   3     2013.38     1884.84    277.07 o 
  -9  -2   3       22.76      105.29     42.71 o 
  -8  -2   3     9620.04     9759.16    252.32 o 
  -7  -2   3     2737.13     2851.52    103.14 o 
  -6  -2   3   100879.12   109248.01    685.24 o 
  -5  -2   3    18421.16    19552.78    248.12 o 
  -4  -2   3    10307.49     9946.61    158.36 o 
  -3  -2   3     1425.01     1333.82     41.48 o 
  -2  -2   3     8195.20     7858.67    220.47 o 
  -1  -2   3     3337.48     3294.21    111.06 o 
   1  -2   3    46101.84    48966.70    613.56 o 
   2  -2   3    11584.93    12023.01    187.77 o 
   3  -2   3     8235.98     8764.47    289.70 o 
   4  -2   3     1417.45     1372.13     55.92 o 
   5  -2   3     1494.36     1618.76     71.11 o 
   6  -2   3    14431.15    15475.76    325.28 o 
   8  -2   3       21.66       57.53     21.22 o 
   9  -2   3     6623.74     6304.84    294.19 o 
  10  -2   3      300.30      379.17     80.18 o 
  11  -2   3     1933.27     1855.53    238.35 o 
  12  -2   3     1330.23     1196.43    208.60 o 
 -14  -1   3      204.09      154.45     44.28 o 
 -13  -1   3     3577.63     3532.88    514.94 o 
 -12  -1   3    12320.50    13231.79    380.07 o 
 -11  -1   3     1448.11     1195.95    107.92 o 
 -10  -1   3    20919.16    21610.54   1648.19 o 
  -9  -1   3     5118.97     5417.62    157.57 o 
  -8  -1   3     2860.26     3046.62    110.56 o 
  -7  -1   3     5365.27     5611.09    174.54 o 
  -6  -1   3    36842.63    40424.73    345.14 o 
  -5  -1   3     2383.78     2325.89     66.73 o 
  -4  -1   3    18609.32    19467.38    290.48 o 
  -3  -1   3    24999.28    25241.41    300.82 o 
  -2  -1   3     6414.36     6584.29    123.87 o 
  -1  -1   3      151.68      164.00     10.99 o 
   0  -1   3    28432.51    34825.00    248.32 o 
   1  -1   3    20685.98    21812.03    227.43 o 
   2  -1   3    19067.59    22421.23    236.98 o 
   3  -1   3    60523.01    65040.06   1072.60 o 
   4  -1   3    13003.56    13545.75    424.63 o 
   5  -1   3      454.00      526.25     34.82 o 
   6  -1   3    11396.13    11853.82    492.98 o 
   7  -1   3    15578.14    16169.01    277.61 o 
   8  -1   3     1985.84     1981.02    145.00 o 
   9  -1   3    24413.65    17089.84    592.79 o 
  10  -1   3     5396.04     5675.30    341.83 o 
  11  -1   3      202.63      187.16     47.87 o 
  12  -1   3      118.12      153.10     71.39 o 
 -14   0   3      870.63      976.43     98.89 o 
 -13   0   3      142.40      134.76     49.72 o 
 -12   0   3      103.69      123.41     29.81 o 
 -11   0   3     1469.64     1446.77    229.13 o 
 -10   0   3    32353.60    34161.72   1904.60 o 
  -9   0   3     9330.86    10109.70    281.45 o 
  -8   0   3      105.05      144.04     19.10 o 
  -7   0   3     3016.00     2921.84    100.98 o 
  -6   0   3     1092.95      986.45     44.90 o 
  -5   0   3     5038.15     5187.09    155.14 o 
  -4   0   3    33559.58    32840.03    487.36 o 
  -3   0   3   116308.99   111004.08   1527.61 o 
  -2   0   3     1942.41     2351.33     55.68 o 
  -1   0   3     1883.72     1922.90     56.55 o 
   0   0   3      414.79      564.62     35.89 o 
   1   0   3     1229.91     1236.28     59.36 o 
   2   0   3     6890.35     7841.22    110.45 o 
   3   0   3    66491.23    76253.80    623.91 o 
   4   0   3     8312.97     8012.57    245.07 o 
   5   0   3     8279.01     8570.69    169.42 o 
   6   0   3    11741.88    11777.67    329.97 o 
   7   0   3     1210.23     1298.88    164.24 o 
   8   0   3     1210.54     1183.58     71.34 o 
   9   0   3    17082.40    17392.55    619.85 o 
  10   0   3     4240.77     4609.26    300.86 o 
  11   0   3      442.66      589.70    117.79 o 
  12   0   3     2419.96     2343.78    362.45 o 
 -14   1   3     1203.80      802.94    180.10 o 
 -13   1   3     5157.80     5308.62    412.19 o 
 -12   1   3     5176.73     5411.33    241.45 o 
 -11   1   3      497.10      412.84     98.04 o 
 -10   1   3      682.04      611.48     60.17 o 
  -9   1   3      356.21      343.53     47.29 o 
  -8   1   3     1187.91     1389.74     98.14 o 
  -7   1   3    32835.83    34098.85    453.11 o 
  -6   1   3    39076.81    40069.80   1347.38 o 
  -5   1   3      542.07      639.20     44.53 o 
  -4   1   3     1780.12     1964.85     50.10 o 
  -3   1   3    20974.15    19634.88    257.51 o 
  -2   1   3     4223.69     4640.73    151.11 o 
  -1   1   3    34787.43    37282.65    329.89 o 
   0   1   3    82853.84    88221.46    610.75 o 
   1   1   3     2679.56     2766.10     68.30 o 
   2   1   3     2957.51     2954.21     72.87 o 
   3   1   3    17505.36    18254.65    376.06 o 
   4   1   3     2705.80     2660.98     94.97 o 
   5   1   3     2217.79     2296.01     95.89 o 
   6   1   3    21784.49    24417.27    318.13 o 
   7   1   3     4367.68     4444.80    190.04 o 
   8   1   3      131.28      186.27     37.32 o 
   9   1   3      652.60      533.11     82.72 o 
  10   1   3      658.13      655.68    103.19 o 
  11   1   3      818.34      720.67     80.47 o 
  12   1   3     8551.98     9190.01    660.17 o 
 -14   2   3     2148.72     1691.07    381.78 o 
 -13   2   3     9138.43    10800.44    666.97 o 
 -12   2   3     2176.64     1996.23    122.07 o 
 -11   2   3     4698.29     4678.36    261.31 o 
 -10   2   3      838.63      871.12    124.82 o 
  -9   2   3     2491.71     2298.77    108.65 o 
  -8   2   3     4809.01     4631.50    184.57 o 
  -7   2   3    51177.41    55158.27    706.91 o 
  -6   2   3    18319.74    18814.45    321.98 o 
  -5   2   3     3480.44     3194.18     78.33 o 
  -4   2   3     1455.13     1249.44     41.41 o 
  -3   2   3     5638.06     4737.87    158.39 o 
  -2   2   3    23221.06    20281.17    628.26 o 
  -1   2   3    42886.14    44689.43    490.99 o 
   0   2   3    38744.94    40850.03    639.62 o 
   1   2   3     2881.08     3434.67     76.33 o 
   2   2   3    32430.46    34061.25    814.36 o 
   3   2   3    10926.16    10693.10    254.71 o 
   4   2   3        8.12       64.93     15.90 o 
   5   2   3     7354.52     7976.91    234.48 o 
   6   2   3    22846.67    25459.96    328.56 o 
   7   2   3      127.42       97.33     22.37 o 
   8   2   3     6396.49     6595.18    261.51 o 
   9   2   3     2639.87     2310.99    216.65 o 
  10   2   3      360.40      313.21     77.02 o 
  11   2   3      601.41      552.16     77.26 o 
 -14   3   3      811.60      717.12    159.80 o 
 -13   3   3     2322.26     2489.16    366.29 o 
 -12   3   3     1370.26     1220.94    394.83 o 
 -11   3   3    18516.23    20334.01    571.67 o 
 -10   3   3    17435.64    18199.76    491.11 o 
  -9   3   3      390.96      362.22     41.26 o 
  -8   3   3        0.16       33.67     21.84 o 
  -7   3   3    14204.76    14544.63    223.79 o 
  -6   3   3     2645.98     2296.42     86.16 o 
  -5   3   3    18113.02    17618.98    198.89 o 
  -4   3   3    38150.60    36235.99    773.55 o 
  -3   3   3      513.32      478.13     22.76 o 
  -2   3   3       59.07       68.56     15.87 o 
  -1   3   3    19492.76    17717.70    441.21 o 
   0   3   3    13104.10    12959.87    347.61 o 
   1   3   3    10186.28    11226.56    189.69 o 
   2   3   3    41115.41    45335.99    321.48 o 
   3   3   3    18159.22    20586.40    359.40 o 
   4   3   3     1088.14     1106.50     65.56 o 
   5   3   3      439.10      509.35     60.97 o 
   6   3   3     3579.90     3409.88    120.46 o 
   7   3   3     3573.46     3818.00    155.26 o 
   8   3   3    24496.34    26660.25   1176.92 o 
   9   3   3     8625.96     8956.22    403.75 o 
  10   3   3      160.88       78.29     47.79 o 
  11   3   3      159.81       78.63     50.41 o 
 -14   4   3      607.38      420.45    126.81 o 
 -13   4   3      374.55      407.56     85.29 o 
 -12   4   3     1624.69     1202.12    316.96 o 
 -11   4   3    13259.72    14800.27    477.69 o 
 -10   4   3     6498.63     6696.66    297.31 o 
  -9   4   3     5652.90     5923.23    120.84 o 
  -8   4   3    11841.66    12107.20    212.38 o 
  -7   4   3     3117.73     3034.51    107.07 o 
  -6   4   3     2151.17     1924.72     75.22 o 
  -5   4   3    23619.80    23118.64    467.96 o 
  -4   4   3    38882.70    34904.87    231.73 o 
  -3   4   3      959.56      946.68     34.87 o 
  -2   4   3    35217.71    32489.16   1266.23 o 
  -1   4   3    10186.19     8508.41    172.31 o 
   0   4   3      527.88      578.73     42.06 o 
   1   4   3     6890.65     7400.95    148.41 o 
   2   4   3    70756.77    76188.74   1163.27 o 
   3   4   3    14072.59    14343.12    333.46 o 
   4   4   3     9956.09    10352.65    382.43 o 
   5   4   3     4513.06     4625.24    151.57 o 
   6   4   3       15.28       53.59     21.75 o 
   7   4   3      852.41      870.93     71.75 o 
   8   4   3     6772.37     7416.07    360.82 o 
   9   4   3     4894.51     4384.32    292.97 o 
  10   4   3     1152.71      869.43     89.11 o 
  11   4   3     5097.83     4733.55    567.59 o 
 -13   5   3     2669.50     2859.11    265.75 o 
 -12   5   3       32.53       60.57     24.93 o 
 -11   5   3       77.55       58.39     13.44 o 
 -10   5   3     2424.02     2345.13    138.96 o 
  -9   5   3     3912.21     3829.16    126.21 o 
  -8   5   3    34236.38    37769.36    543.34 o 
  -7   5   3     9212.60     9550.52    188.97 o 
  -6   5   3     2339.98     2112.01     81.57 o 
  -5   5   3     1372.03     1231.00     92.37 o 
  -4   5   3     3883.03     3341.06     66.50 o 
  -3   5   3      496.04      570.43     29.03 o 
  -2   5   3    34947.37    33291.95    343.35 o 
  -1   5   3    14915.12    13903.81    337.46 o 
   0   5   3     2523.23     2332.88     79.77 o 
   1   5   3     2393.47     2180.82     78.34 o 
   2   5   3      849.00      936.65     54.90 o 
   3   5   3     1428.42     1583.36    118.46 o 
   4   5   3     9827.93     9862.45    579.85 o 
   5   5   3    23291.06    23893.60   1318.50 o 
   6   5   3     8914.23     9454.35    329.45 o 
   7   5   3     1179.59     1382.49    131.96 o 
   8   5   3       75.79       42.08     21.08 o 
   9   5   3      862.07      913.90    100.58 o 
  10   5   3      585.30      454.21     83.59 o 
 -13   6   3      222.64      179.01     55.29 o 
 -12   6   3     3754.60     3912.55    196.22 o 
 -11   6   3     4029.90     4021.16    126.90 o 
 -10   6   3      110.00       66.01     32.05 o 
  -9   6   3      326.24      255.20     72.31 o 
  -8   6   3    25332.77    25280.64   1481.81 o 
  -7   6   3    13628.53    13313.65    362.51 o 
  -6   6   3     3396.51     2974.43    117.17 o 
  -5   6   3    25585.95    23164.50    283.53 o 
  -4   6   3     3186.68     2586.13     82.20 o 
  -3   6   3       39.22       47.80      8.46 o 
  -2   6   3    11081.89     9450.04    201.09 o 
  -1   6   3    25056.33    23272.62    374.46 o 
   0   6   3     2248.46     1922.35     95.41 o 
   1   6   3    38807.70    40718.88    525.12 o 
   2   6   3    11834.59    10645.61    813.67 o 
   3   6   3      403.45      406.02     34.26 o 
   4   6   3      140.64      180.70     53.80 o 
   5   6   3    15929.74    17087.16    293.93 o 
   6   6   3      812.70      739.58    118.53 o 
   7   6   3    14033.58    15999.99   1031.06 o 
   8   6   3     8108.94     8695.63    366.45 o 
   9   6   3       61.80       83.62     31.14 o 
  10   6   3       38.31       72.57     36.26 o 
 -13   7   3      500.82      419.27     72.07 o 
 -12   7   3    11829.01    13179.12    507.07 o 
 -11   7   3     5479.18     5985.61    274.94 o 
 -10   7   3      344.35      348.54     56.16 o 
  -9   7   3     4447.10     4728.90    362.31 o 
  -8   7   3      274.22      273.68     36.96 o 
  -7   7   3      692.02      640.96     72.17 o 
  -6   7   3    11114.15    10440.55    242.97 o 
  -5   7   3    13472.53    12948.28    313.18 o 
  -4   7   3     6833.85     5990.57    135.71 o 
  -3   7   3     1700.44     1497.58     69.58 o 
  -2   7   3       12.10       36.86     19.21 o 
  -1   7   3     7584.74     6809.18    171.45 o 
   0   7   3     2138.41     1947.25     81.52 o 
   1   7   3    45180.95    46705.07    654.35 o 
   2   7   3    15333.54    14966.27    936.35 o 
   3   7   3       92.71      109.91     24.00 o 
   4   7   3       88.05       94.08     24.89 o 
   5   7   3     2484.88     2513.92    244.43 o 
   6   7   3     1827.70     1779.59    169.49 o 
   7   7   3    16044.53    18417.34    548.39 o 
   8   7   3     3902.57     3774.78    266.27 o 
   9   7   3      726.67      608.39     86.42 o 
 -12   8   3     4077.86     4276.69    470.59 o 
 -11   8   3     5354.14     5544.55    285.28 o 
 -10   8   3      922.14      937.16    110.45 o 
  -9   8   3    12367.83    12380.49    335.90 o 
  -8   8   3     2370.19     2310.14    167.11 o 
  -7   8   3       35.21       27.05     19.28 o 
  -6   8   3     2884.16     2634.56    148.14 o 
  -5   8   3    14668.95    13818.36    329.84 o 
  -4   8   3     2026.91     1715.48    122.37 o 
  -3   8   3    27338.91    28136.08    328.39 o 
  -2   8   3     6139.21     5955.69    261.41 o 
  -1   8   3       57.80      119.21     25.94 o 
   0   8   3     2742.98     2143.72     97.87 o 
   1   8   3     8193.60     7507.88    235.84 o 
   2   8   3      356.44      280.44     31.38 o 
   3   8   3     9738.10     9306.15    324.65 o 
   4   8   3     5837.28     6036.18    472.17 o 
   5   8   3      343.03      326.27     78.86 o 
   6   8   3     1772.88     1906.41    176.61 o 
   7   8   3     2746.49     2697.57    276.07 o 
   8   8   3     1650.57     1580.87    184.56 o 
   9   8   3     1365.74     1044.44    185.49 o 
 -12   9   3       43.03       44.09     14.58 o 
 -11   9   3       99.67       81.33     21.13 o 
 -10   9   3     4705.21     4991.86    216.39 o 
  -9   9   3     9869.90    10486.76    371.07 o 
  -8   9   3     4731.14     4946.33    395.79 o 
  -7   9   3      626.96      613.00     53.74 o 
  -6   9   3     1670.44     1437.29     82.75 o 
  -5   9   3      134.56      183.05     68.64 o 
  -4   9   3      319.47      252.56     40.27 o 
  -3   9   3    11957.31    12832.13    313.85 o 
  -2   9   3    10721.11     9402.24    995.57 o 
  -1   9   3      354.19      360.38     29.75 o 
   0   9   3     4855.85     4133.37    179.26 o 
   1   9   3      251.55      238.98     44.38 o 
   2   9   3       13.79       77.20     37.46 o 
   3   9   3     6406.90     5772.57    328.68 o 
   4   9   3     6667.94     7004.30    445.11 o 
   5   9   3     2935.89     2757.91    364.31 o 
   6   9   3     1041.04      992.12    244.21 o 
   7   9   3     1918.23     2160.08    361.99 o 
   8   9   3        0.11       37.18     37.96 o 
 -11  10   3      185.64      174.25     43.67 o 
 -10  10   3        9.17       82.80     29.06 o 
  -9  10   3     3348.91     3384.34    313.93 o 
  -8  10   3     2633.18     2635.42    203.93 o 
  -7  10   3     6866.25     6913.72    270.43 o 
  -6  10   3    18418.46    19251.30    630.34 o 
  -5  10   3     4453.04     4495.20    240.38 o 
  -4  10   3      137.19       57.63     97.71 o 
  -3  10   3     1833.44     1672.72    115.49 o 
  -2  10   3     7645.32     7469.76    622.26 o 
  -1  10   3     1052.36      985.73     69.36 o 
   0  10   3    25370.10    26923.76    608.46 o 
   1  10   3     8151.62     8057.58    273.85 o 
   2  10   3      516.99      421.79     73.05 o 
   3  10   3      935.66      774.61     96.34 o 
   4  10   3     5706.72     5424.28    364.13 o 
   5  10   3     1115.82     1222.72    144.47 o 
   6  10   3     8867.07    11241.82   1841.06 o 
   7  10   3     6762.03     8147.91   1589.42 o 
 -11  11   3       20.98       15.30     15.05 o 
 -10  11   3     6658.96     6934.00    355.98 o 
  -9  11   3     1350.24     1113.53    139.58 o 
  -8  11   3     2148.26     2094.96    152.67 o 
  -7  11   3      792.09      786.00     84.62 o 
  -6  11   3    12763.69    14033.59   1438.86 o 
  -5  11   3     1636.31     1414.54    193.91 o 
  -4  11   3    11886.05    12615.77    552.75 o 
  -3  11   3     4855.18     5097.08    490.09 o 
  -2  11   3     2839.81     2611.48    318.61 o 
  -1  11   3      644.14      547.24    113.07 o 
   0  11   3    13312.21    15339.10    424.80 o 
   1  11   3     7567.63     7391.04    266.53 o 
   2  11   3     2275.74     2191.61    192.11 o 
   3  11   3     6282.34     5200.27    484.47 o 
   4  11   3       26.62       82.24     54.13 o 
   5  11   3       74.77       88.37     59.08 o 
   6  11   3     7518.99     8616.40    439.25 o 
 -10  12   3     9775.46    10834.39    488.66 o 
  -9  12   3     1927.75     1844.14    328.15 o 
  -8  12   3       35.73       46.16     23.35 o 
  -7  12   3      298.65      250.25     48.54 o 
  -6  12   3     4215.15     4842.94    390.28 o 
  -5  12   3      259.51      248.76     48.97 o 
  -4  12   3    14725.50    17291.00    491.12 o 
  -3  12   3     7091.11     8063.94    311.39 o 
  -2  12   3      632.46      517.13     99.87 o 
  -1  12   3      739.04      666.14     74.95 o 
   0  12   3      783.82      738.99    152.96 o 
   1  12   3       29.75       37.75     15.60 o 
   2  12   3     5614.84     5739.44    428.82 o 
   3  12   3     5535.05     5501.17    415.31 o 
   4  12   3      199.82      186.34     72.50 o 
   5  12   3      134.09      147.56     44.89 o 
  -8  13   3     1582.50     1699.86    299.58 o 
  -7  13   3     1109.16     1177.78    160.95 o 
  -6  13   3       75.67      232.47     70.77 o 
  -5  13   3     2990.64     3188.15    249.60 o 
  -4  13   3     7329.61     9322.27    580.55 o 
  -3  13   3      925.67     1008.20    314.97 o 
  -2  13   3       83.84       56.84     19.68 o 
  -1  13   3     2013.63     2028.06    117.93 o 
   0  13   3      947.64      931.66    112.40 o 
   1  13   3      238.27      301.89     67.12 o 
   2  13   3     1009.01      826.95     86.23 o 
   3  13   3     1964.78     2057.88    298.10 o 
  -6  14   3     1789.19     1931.54    327.69 o 
  -5  14   3      408.58      388.77     66.46 o 
  -4  14   3      328.14      378.12     69.61 o 
  -3  14   3      119.55      226.07     79.47 o 
  -2  14   3      764.39      690.58    123.44 o 
  -1  14   3     7418.03     9417.46    670.48 o 
   0  14   3     2884.35     2812.15    521.62 o 
   1  14   3      254.51      130.41     63.12 o 
   1 -16   4      559.25      564.40    117.27 o 
  -4 -15   4     4796.68     5875.25    841.64 o 
  -3 -15   4       90.85      100.43     59.28 o 
  -2 -15   4     4879.79     5571.87    363.85 o 
  -1 -15   4      549.36      697.04     70.41 o 
   0 -15   4      299.55      328.67     37.36 o 
   1 -15   4      727.50      867.94     63.45 o 
   2 -15   4     5099.81     5762.25    435.59 o 
   3 -15   4      127.59      123.41     69.43 o 
   4 -15   4     3931.93     3988.37    366.27 o 
   5 -15   4     3718.15     3514.43    393.50 o 
  -6 -14   4     1091.79      676.11    203.38 o 
  -5 -14   4        0.77       58.33     47.82 o 
  -4 -14   4      434.77      378.88     58.28 o 
  -3 -14   4     1520.74     1698.72    136.40 o 
  -2 -14   4     5755.13     7386.71    315.08 o 
  -1 -14   4     3467.69     3805.07    177.83 o 
   0 -14   4      132.18       73.82     24.61 o 
   1 -14   4      115.62      118.24     46.26 o 
   2 -14   4     1695.54     1644.66    108.94 o 
   3 -14   4       37.16       49.15     34.10 o 
   4 -14   4     5687.61     5656.90    354.88 o 
   5 -14   4     5893.88     6016.23    453.39 o 
   6 -14   4      118.36       64.79     53.69 o 
   7 -14   4      734.50      678.82    136.95 o 
  -7 -13   4      111.36       70.53     42.97 o 
  -6 -13   4     4522.23     4460.98    567.30 o 
  -5 -13   4     3411.93     3095.65    391.98 o 
  -4 -13   4      280.41      282.74     69.46 o 
  -3 -13   4      901.04      936.03    200.57 o 
  -2 -13   4     6583.06     8043.26    420.33 o 
  -1 -13   4     3421.99     3825.13    252.73 o 
   0 -13   4     3715.33     3958.44    203.49 o 
   1 -13   4    11177.44    12016.43    377.61 o 
   2 -13   4     1635.05     1677.78    149.90 o 
   3 -13   4      291.40      228.42     81.61 o 
   4 -13   4     1308.11     1157.31     92.04 o 
   5 -13   4     3171.97     3305.59    167.37 o 
   6 -13   4      253.98      186.15     59.61 o 
   7 -13   4     7909.64     8132.18    446.48 o 
   8 -13   4     1386.90     1275.15    220.78 o 
  -8 -12   4        5.32       24.56     25.30 o 
  -7 -12   4      295.71      172.66     32.33 o 
  -6 -12   4     2841.35     3219.33    575.03 o 
  -5 -12   4     9808.79    11760.65    995.95 o 
  -4 -12   4      627.18      472.30    118.06 o 
  -3 -12   4     5779.23     6296.46    400.96 o 
  -2 -12   4      142.90      129.36     25.92 o 
  -1 -12   4     3499.47     3732.10    224.87 o 
   0 -12   4     2550.46     2747.85    220.42 o 
   1 -12   4    18817.14    18631.73    463.33 o 
   2 -12   4     4255.06     4139.63    266.94 o 
   3 -12   4     2682.35     2577.70    197.86 o 
   4 -12   4     2856.05     2762.95    125.24 o 
   5 -12   4       18.14        2.78     10.14 o 
   6 -12   4     1987.99     1920.67    296.57 o 
   7 -12   4     9991.60    10712.96    458.48 o 
   8 -12   4     7242.67     7044.70    370.57 o 
   9 -12   4      230.47      172.39     51.86 o 
  -9 -11   4    10925.90    13806.09   2061.20 o 
  -8 -11   4     2198.17     2317.69    479.30 o 
  -7 -11   4      167.74      117.57     25.96 o 
  -6 -11   4     1084.32      813.45     90.97 o 
  -5 -11   4     7972.44     8877.98    841.26 o 
  -4 -11   4      371.90      266.73     33.80 o 
  -3 -11   4    22185.16    25611.16    701.92 o 
  -2 -11   4     7654.60     8450.04    410.47 o 
  -1 -11   4       51.33       78.73     23.59 o 
   0 -11   4       26.16       53.92     28.79 o 
   1 -11   4     7811.15     7619.16    324.99 o 
   2 -11   4     5269.77     5058.78    274.68 o 
   3 -11   4    11147.26    11354.36    431.68 o 
   4 -11   4    14099.61    12882.09   1368.08 o 
   5 -11   4      836.30      766.97     68.25 o 
   6 -11   4     1640.73     1577.69    222.12 o 
   7 -11   4      714.00      602.12     90.39 o 
   8 -11   4     4852.94     4405.25    195.89 o 
   9 -11   4     2366.99     2040.36    365.21 o 
 -10 -10   4     1470.08     1107.24    167.18 o 
  -9 -10   4    10214.76    11844.40    620.10 o 
  -8 -10   4     1073.89      765.76     93.09 o 
  -7 -10   4     2554.69     2585.46    159.09 o 
  -6 -10   4     5362.58     5788.86    234.09 o 
  -5 -10   4       70.87      108.73     24.14 o 
  -4 -10   4     2476.30     2438.21    148.06 o 
  -3 -10   4    19857.39    20560.11    542.97 o 
  -2 -10   4     7051.96     7362.91    365.18 o 
  -1 -10   4     1103.96     1060.71     74.20 o 
   0 -10   4     4503.30     4135.12    218.41 o 
   1 -10   4      259.55      279.65     36.69 o 
   2 -10   4       79.22       93.94     22.16 o 
   3 -10   4     9346.58     9323.02    235.58 o 
   4 -10   4    16461.90    15425.36   1429.48 o 
   5 -10   4      592.54      562.04     51.75 o 
   6 -10   4     5953.62     5969.68    221.93 o 
   7 -10   4     1288.23     1091.80    113.94 o 
   8 -10   4      951.92      770.76    174.12 o 
   9 -10   4     2805.29     2388.87    327.53 o 
  10 -10   4     9377.25    10134.16    710.27 o 
 -11  -9   4        1.66      149.01     68.36 o 
 -10  -9   4     1169.15     1066.81     73.62 o 
  -9  -9   4     3743.92     3788.13    278.05 o 
  -8  -9   4       65.26       65.71     17.77 o 
  -7  -9   4     5140.41     4819.88    343.11 o 
  -6  -9   4     6378.60     6147.28    254.03 o 
  -5  -9   4     3727.76     3699.27    146.75 o 
  -4  -9   4      239.47      233.95     26.32 o 
  -3  -9   4      617.12      602.21     69.68 o 
  -2  -9   4      701.06     1065.59    133.80 o 
  -1  -9   4    10081.00     9458.21    308.04 o 
   0  -9   4    30889.90    29540.22    488.39 o 
   1  -9   4     5282.59     4537.63    152.33 o 
   2  -9   4      445.74      431.06     39.65 o 
   3  -9   4      229.08      173.50     35.68 o 
   4  -9   4      986.45     1016.76     79.02 o 
   5  -9   4     5028.27     4881.56    266.50 o 
   6  -9   4    18234.74    17568.96   1154.30 o 
   7  -9   4     1732.82     1638.54    102.12 o 
   8  -9   4      298.96      223.09     53.06 o 
   9  -9   4      783.67      729.00    118.33 o 
  10  -9   4      647.33      592.06     95.58 o 
  11  -9   4       33.37       25.99     23.48 o 
 -11  -8   4      286.06      233.70     49.16 o 
 -10  -8   4     4211.02     4542.28    240.01 o 
  -9  -8   4     1618.79     1515.83     87.59 o 
  -8  -8   4      300.26      292.36     30.62 o 
  -7  -8   4     4311.33     4029.84    169.80 o 
  -6  -8   4    14183.84    14548.19    317.50 o 
  -5  -8   4       62.14       92.69     26.41 o 
  -4  -8   4     7550.73     7443.70    196.09 o 
  -3  -8   4     2412.75     2483.21    230.45 o 
  -2  -8   4      444.14      346.55     57.22 o 
  -1  -8   4     5315.93     5032.74    231.46 o 
   0  -8   4    22890.29    21999.49    638.47 o 
   1  -8   4     6866.26     6674.89    235.57 o 
   2  -8   4     1195.81     1319.85     90.80 o 
   3  -8   4     6832.39     6263.62    199.32 o 
   4  -8   4     2054.09     2052.09    119.28 o 
   5  -8   4     1725.16     1692.87    124.75 o 
   6  -8   4    11245.70    12262.31    537.14 o 
   7  -8   4     5424.17     5602.66    304.92 o 
   8  -8   4      511.12      491.96     63.81 o 
   9  -8   4    10931.19    11996.25    519.97 o 
  10  -8   4     3298.53     3286.25    387.03 o 
  11  -8   4      313.25      215.23     53.53 o 
 -12  -7   4     1996.38     1407.13    353.26 o 
 -11  -7   4      637.70      639.24    109.97 o 
 -10  -7   4    13095.62    13301.65    601.37 o 
  -9  -7   4     8902.91     9035.20    325.82 o 
  -8  -7   4     2090.92     1917.68    117.84 o 
  -7  -7   4      471.23      418.72     34.96 o 
  -6  -7   4     1420.69     1398.51     88.19 o 
  -5  -7   4     1579.77     1430.69     91.46 o 
  -4  -7   4    52957.00    53216.45    790.95 o 
  -3  -7   4    29160.52    27310.50   1041.91 o 
  -2  -7   4     1319.33     1386.31    102.40 o 
  -1  -7   4     5796.79     5608.56    174.75 o 
   0  -7   4     2765.00     2660.19    124.19 o 
   1  -7   4     1564.19     1452.37     80.03 o 
   2  -7   4    13388.79    12971.76    298.65 o 
   3  -7   4    43970.97    45693.11   1187.34 o 
   4  -7   4     1655.37     1530.34     66.33 o 
   5  -7   4     3720.36     3741.36    144.86 o 
   6  -7   4        7.49       69.84     18.11 o 
   7  -7   4     6102.46     4725.85    772.09 o 
   8  -7   4      646.90      652.56     67.21 o 
   9  -7   4    24501.83    27224.71    751.89 o 
  10  -7   4     7958.00     9118.78    560.51 o 
  11  -7   4     1660.32     1810.43    303.95 o 
 -11  -6   4      552.28      425.98     89.94 o 
 -10  -6   4    17670.47    18741.89    648.52 o 
  -9  -6   4     3732.21     3681.78    180.52 o 
  -8  -6   4    12566.07    12526.79    348.63 o 
  -7  -6   4    11414.06    12195.33    342.53 o 
  -6  -6   4        6.39       66.14     16.75 o 
  -5  -6   4     1388.98     1267.96    113.43 o 
  -4  -6   4    13181.23    13045.14    509.06 o 
  -3  -6   4    20578.88    19388.50    399.33 o 
  -2  -6   4     4724.28     4145.81    175.83 o 
  -1  -6   4    64601.03    62799.79    511.80 o 
   0  -6   4     9281.23     8523.35    200.76 o 
   1  -6   4     3019.24     2624.88     95.34 o 
   2  -6   4     8470.14     8576.89    162.93 o 
   3  -6   4    52396.24    54035.89   1195.28 o 
   4  -6   4       33.02       98.08     16.59 o 
   5  -6   4    45730.98    48119.25   1578.96 o 
   6  -6   4    12049.16    11670.67    388.72 o 
   7  -6   4     1648.50     1461.84     85.80 o 
   8  -6   4     1920.57     1923.44    205.29 o 
   9  -6   4    16304.18    18616.55    758.63 o 
  10  -6   4     1435.96     1169.69    196.58 o 
  11  -6   4     5763.38     6515.20    486.46 o 
 -13  -5   4     2863.12     2917.02    418.40 o 
 -12  -5   4      291.85      424.80     73.46 o 
 -11  -5   4      854.86      746.31    100.75 o 
 -10  -5   4     1146.05     1023.12     72.33 o 
  -9  -5   4      634.69      607.85     55.92 o 
  -8  -5   4    15000.11    16140.40    282.87 o 
  -7  -5   4    38841.48    40942.85    528.17 o 
  -6  -5   4      267.49      273.67     31.08 o 
  -5  -5   4     4033.71     4042.52    206.04 o 
  -4  -5   4     3891.81     3763.02    184.96 o 
  -3  -5   4     3294.86     3115.36    149.95 o 
  -2  -5   4    27094.22    24134.73    906.51 o 
  -1  -5   4    74328.63    74085.11    802.54 o 
   0  -5   4     9163.95     9529.29    263.14 o 
   1  -5   4    11845.78    11883.81    220.20 o 
   2  -5   4     1901.56     1716.07     69.19 o 
   3  -5   4     1864.13     1794.97     71.11 o 
   4  -5   4     5164.13     5638.04    164.79 o 
   5  -5   4    32979.26    34509.68   1554.90 o 
   6  -5   4     9430.23     9548.93    229.87 o 
   7  -5   4     3473.93     3145.83    118.58 o 
   8  -5   4     1087.48     1133.57    157.15 o 
   9  -5   4       37.94       17.42     11.92 o 
  10  -5   4      126.07      102.45     62.23 o 
  11  -5   4     4800.67     5048.10    381.34 o 
  12  -5   4     7335.89     8406.86    544.15 o 
 -13  -4   4     1398.85     1222.72    237.01 o 
 -12  -4   4     2207.58     2216.06    127.25 o 
 -11  -4   4     6275.63     6423.29    260.78 o 
 -10  -4   4     2652.66     2645.79    207.02 o 
  -9  -4   4      164.17      163.78     37.95 o 
  -8  -4   4     1898.69     1881.47     93.31 o 
  -7  -4   4      889.39     1000.20     37.74 o 
  -6  -4   4     7075.71     7745.30    162.02 o 
  -5  -4   4    14890.89    15047.49    457.73 o 
  -4  -4   4     9808.32     9267.16    521.21 o 
  -3  -4   4      748.53      860.90     56.32 o 
  -2  -4   4     7603.24     7421.82    237.48 o 
  -1  -4   4    23905.57    23589.75    737.83 o 
   0  -4   4     2469.71     2272.44     80.14 o 
   1  -4   4     9002.87     9621.88    187.41 o 
   2  -4   4     5263.88     5422.12    132.82 o 
   3  -4   4    10855.81    10933.82    209.58 o 
   4  -4   4    20386.02    20758.96    818.19 o 
   5  -4   4    11527.85    12012.28    460.51 o 
   6  -4   4      141.04      182.23     14.86 o 
   7  -4   4     3136.14     3304.66    134.33 o 
   8  -4   4     8531.66     8458.53    960.81 o 
   9  -4   4    11557.10    12771.98    519.56 o 
  10  -4   4      473.67      494.51     90.94 o 
  11  -4   4      114.07       67.32     41.81 o 
  12  -4   4      510.15      369.18     64.43 o 
 -13  -3   4      266.08      188.33     51.02 o 
 -12  -3   4     2522.61     2403.23    205.87 o 
 -11  -3   4    15177.05    16924.22    803.98 o 
 -10  -3   4     6200.95     6621.24    412.82 o 
  -9  -3   4      311.73      303.99     37.32 o 
  -8  -3   4      675.03      724.39     52.55 o 
  -7  -3   4      314.23      382.93     38.25 o 
  -6  -3   4     8629.18     8844.04    213.09 o 
  -5  -3   4    18042.64    18336.70    255.35 o 
  -4  -3   4    12535.24    12722.23    279.95 o 
  -3  -3   4      350.70      445.13     22.10 o 
  -2  -3   4    13152.47    12668.75    610.98 o 
  -1  -3   4    28102.04    27888.19    977.31 o 
   0  -3   4     3759.53     3570.54    106.81 o 
   1  -3   4    11569.88    11925.46    230.97 o 
   2  -3   4    36406.85    37398.87    388.11 o 
   3  -3   4     4703.15     4709.33    112.13 o 
   4  -3   4     8744.24     8202.02    322.81 o 
   5  -3   4     9094.28     9440.46    215.49 o 
   6  -3   4       12.32       52.61     25.86 o 
   7  -3   4      282.12      359.02     31.35 o 
   8  -3   4    22257.96    24686.87    711.14 o 
   9  -3   4     5666.98     5522.68    352.83 o 
  10  -3   4      248.91      307.05     79.94 o 
  11  -3   4     1352.32      926.19    163.59 o 
  12  -3   4       94.78       41.55     40.38 o 
 -14  -2   4     4483.10     4820.31    618.56 o 
 -13  -2   4       37.10      103.57     56.72 o 
 -12  -2   4       64.29       80.06     24.22 o 
 -11  -2   4     4250.74     4743.36    291.00 o 
 -10  -2   4     2097.02     1982.10    160.19 o 
  -9  -2   4     6195.66     6659.25    189.62 o 
  -8  -2   4    29165.39    31928.25    417.55 o 
  -7  -2   4     5040.56     5331.90    142.28 o 
  -6  -2   4     2601.72     2563.86     94.54 o 
  -5  -2   4     5149.49     4807.38    128.89 o 
  -4  -2   4    39743.93    38530.82    916.74 o 
  -3  -2   4     7646.08     7511.61    151.18 o 
  -2  -2   4    60035.98    58641.20   2010.83 o 
  -1  -2   4    53128.39    57821.51   1048.49 o 
   0  -2   4    12526.29    14286.17    221.31 o 
   1  -2   4     1340.43     1457.69     50.41 o 
   2  -2   4    15134.50    17095.20    306.70 o 
   3  -2   4      290.92      414.79     27.98 o 
   4  -2   4    65460.03    72491.67    718.46 o 
   5  -2   4    37338.58    39222.45    445.36 o 
   6  -2   4       90.16      120.06     20.13 o 
   7  -2   4     4172.19     3914.37    164.82 o 
   8  -2   4     4768.65     4556.38    249.38 o 
   9  -2   4     1768.06     1785.59    177.06 o 
  10  -2   4     6579.28     6925.78    415.38 o 
  11  -2   4    13428.92    14220.55    781.53 o 
  12  -2   4      836.12      677.55    138.66 o 
 -14  -1   4     5632.85     5816.09    544.21 o 
 -13  -1   4     1125.99     1071.35    126.35 o 
 -12  -1   4     8081.92     8610.13    318.71 o 
 -11  -1   4      204.84      198.89     63.63 o 
 -10  -1   4     1139.31     1197.86    109.28 o 
  -9  -1   4    10783.14    11431.04    316.69 o 
  -8  -1   4    37405.22    40641.52    628.14 o 
  -7  -1   4      393.69      369.78     29.43 o 
  -6  -1   4    43950.83    48671.15    674.75 o 
  -5  -1   4    12812.92    12670.40    199.78 o 
  -4  -1   4      599.69      616.49     24.19 o 
  -3  -1   4     4851.41     4085.34    117.87 o 
  -2  -1   4   217996.94   207267.63   9032.32 o 
  -1  -1   4     9083.74     8753.87    133.65 o 
   0  -1   4    37529.79    42217.66    363.90 o 
   1  -1   4    30226.20    33191.05    343.20 o 
   2  -1   4     2252.42     1933.56     53.91 o 
   3  -1   4      288.32      577.69     30.75 o 
   4  -1   4    58905.79    66649.21    455.12 o 
   5  -1   4    20650.03    21203.20    756.82 o 
   6  -1   4    10226.38    10116.01    362.22 o 
   7  -1   4    14968.48    15555.39    248.02 o 
   8  -1   4      473.85      442.65     66.58 o 
   9  -1   4      519.57      331.70     65.96 o 
  10  -1   4     3942.99     3818.28    402.63 o 
  11  -1   4    13597.38    14201.41    803.49 o 
  12  -1   4        0.48       11.01     41.75 o 
 -14   0   4     2231.12     1814.39    379.29 o 
 -13   0   4     3905.91     3819.81    436.69 o 
 -12   0   4    20858.39    24019.95    669.31 o 
 -11   0   4     4873.07     5185.65    343.35 o 
 -10   0   4     1281.12     1244.04    100.49 o 
  -9   0   4      760.99      737.18     69.57 o 
  -8   0   4    14505.25    14837.51    364.91 o 
  -7   0   4     6749.62     7132.05    177.51 o 
  -6   0   4    54497.76    58185.80    502.98 o 
  -5   0   4     7040.09     6848.68    144.03 o 
  -4   0   4     2633.46     1923.97    114.50 o 
  -3   0   4     5752.91     5325.06    179.73 o 
  -2   0   4     4347.44     4212.64    142.43 o 
  -1   0   4       38.03      152.63     13.29 o 
   0   0   4    25492.14    27539.27    283.99 o 
   1   0   4    45029.96    47724.27    386.82 o 
   2   0   4    14007.82    13973.92    192.31 o 
   3   0   4       48.53      109.77     13.77 o 
   4   0   4     3159.05     3294.21     99.96 o 
   5   0   4     2999.04     3165.07     98.37 o 
   6   0   4    11298.71    11020.50    755.06 o 
   7   0   4    31992.40    35970.27    592.65 o 
   8   0   4    10114.22    10215.23    559.28 o 
   9   0   4      474.28      470.89     92.82 o 
  10   0   4        4.75       41.31     48.39 o 
  11   0   4      859.70      698.81    143.37 o 
 -14   1   4        4.06       67.56     26.39 o 
 -13   1   4     4745.76     5018.20    520.23 o 
 -12   1   4    11290.75    11839.28    869.48 o 
 -11   1   4     1809.67     1556.23    287.93 o 
 -10   1   4      120.08       79.00     19.40 o 
  -9   1   4     3174.51     3164.99    132.79 o 
  -8   1   4     9280.30     9306.27    287.45 o 
  -7   1   4    12575.94    12684.32    423.42 o 
  -6   1   4    19692.60    19217.58    266.85 o 
  -5   1   4     7074.97     5973.77    140.35 o 
  -4   1   4     1230.39     1330.80     37.42 o 
  -3   1   4    55128.97    52589.97    984.72 o 
  -2   1   4     9387.59     9328.72    279.04 o 
  -1   1   4      954.93     1072.51     30.43 o 
   0   1   4     4226.71     4643.38     98.43 o 
   1   1   4    15188.52    17092.38    203.00 o 
   2   1   4     3106.16     3520.43     88.15 o 
   3   1   4    11507.46    12539.74    256.97 o 
   4   1   4    13181.92    13858.44    346.71 o 
   5   1   4     2008.48     1940.89     82.41 o 
   6   1   4     1571.45     1713.55     84.24 o 
   7   1   4     8232.77     9001.73    288.83 o 
   8   1   4     4700.64     4539.80    341.72 o 
   9   1   4     2153.08     1846.26    194.51 o 
  10   1   4     2762.14     2656.75    142.60 o 
  11   1   4     1961.15     1792.87    305.91 o 
 -14   2   4       86.17       96.14     50.52 o 
 -13   2   4      215.98      283.76     43.20 o 
 -12   2   4      320.87      215.15     38.09 o 
 -11   2   4      148.80      125.36     17.51 o 
 -10   2   4     4612.90     4460.92    257.60 o 
  -9   2   4    11887.96    10899.65   2289.55 o 
  -8   2   4    10734.99    11108.44    295.90 o 
  -7   2   4       74.25       99.65     14.35 o 
  -6   2   4     3174.74     3097.97    108.52 o 
  -5   2   4      870.95      907.71     35.88 o 
  -4   2   4     7680.64     7262.09    182.81 o 
  -3   2   4    65737.35    59384.39    773.46 o 
  -2   2   4    46032.80    44602.96    481.99 o 
  -1   2   4     2159.05     1972.82     51.50 o 
   0   2   4     1490.98     1463.73     46.09 o 
   1   2   4     1842.62     1504.09     67.82 o 
   2   2   4     3070.91     3501.82     91.52 o 
   3   2   4    30407.31    33621.95    835.23 o 
   4   2   4    29860.42    32314.67    423.04 o 
   5   2   4       41.52       35.74     18.16 o 
   6   2   4     3068.45     3241.20    128.97 o 
   7   2   4       96.76      147.53     27.32 o 
   8   2   4      357.14      330.13     55.82 o 
   9   2   4     5933.51     5890.63    370.63 o 
  10   2   4     5896.00     6257.77    398.28 o 
  11   2   4     1852.83     1291.82    293.40 o 
 -14   3   4       19.75       30.06     14.18 o 
 -13   3   4     9238.92    10163.72    626.02 o 
 -12   3   4     4957.41     5101.54    180.17 o 
 -11   3   4      329.65      280.93     74.47 o 
 -10   3   4     5130.94     5041.72    193.12 o 
  -9   3   4    26057.34    27899.29    582.75 o 
  -8   3   4     3241.84     2860.25    102.40 o 
  -7   3   4    47409.56    48819.01    474.65 o 
  -6   3   4    28783.24    28678.06    394.43 o 
  -5   3   4     6821.47     6039.36    173.57 o 
  -4   3   4     1831.70     1707.17     48.52 o 
  -3   3   4    20300.00    17587.56    461.99 o 
  -2   3   4     5380.23     5269.33    167.39 o 
  -1   3   4    38627.11    41143.79    435.76 o 
   0   3   4    30104.94    31848.84    334.93 o 
   1   3   4     1032.42      891.43     37.44 o 
   2   3   4      120.37      242.51     33.19 o 
   3   3   4    14197.03    15546.13    240.91 o 
   4   3   4    17965.56    18663.34    559.62 o 
   5   3   4      955.87     1001.12     70.20 o 
   6   3   4    32017.02    35115.74    572.88 o 
   7   3   4     7157.38     7203.61    409.98 o 
   8   3   4        2.35       35.54     16.69 o 
   9   3   4      930.02      700.91    101.89 o 
  10   3   4     5815.81     6104.74    653.53 o 
  11   3   4       22.35        8.28     47.69 o 
 -14   4   4     2715.86     3057.82    335.69 o 
 -13   4   4    21471.58    26080.56    483.63 o 
 -12   4   4     3420.49     3534.75    194.81 o 
 -11   4   4     2190.13     2210.23    137.70 o 
 -10   4   4      442.82      361.44     39.52 o 
  -9   4   4     3100.83     3237.30    104.37 o 
  -8   4   4      772.46      802.92     45.01 o 
  -7   4   4    44646.68    46020.47    612.40 o 
  -6   4   4    25783.98    25584.86    351.07 o 
  -5   4   4     7983.38     7975.34    312.35 o 
  -4   4   4     7229.52     6553.90    114.87 o 
  -3   4   4     1613.83     1491.13     51.81 o 
  -2   4   4     5384.70     4706.30    139.43 o 
  -1   4   4    32011.91    33837.15   1079.66 o 
   0   4   4    48351.96    47833.58    908.45 o 
   1   4   4     1093.86     1117.62     73.54 o 
   2   4   4    12111.96    12341.36    238.00 o 
   3   4   4      209.98      283.05     27.04 o 
   4   4   4     1778.21     1826.37     89.55 o 
   5   4   4     8039.16     8217.54    355.36 o 
   6   4   4    42250.75    44162.68   1795.20 o 
   7   4   4     5099.93     5864.96    389.41 o 
   8   4   4     1837.66     1862.13    157.97 o 
   9   4   4     2851.56     2808.23    146.63 o 
  10   4   4      362.09      316.52     62.97 o 
 -14   5   4      319.13      281.02     63.18 o 
 -13   5   4     6668.35     7243.49    393.31 o 
 -12   5   4     2020.18     2139.76    127.21 o 
 -11   5   4     6314.10     6881.16    196.33 o 
 -10   5   4    14620.08    15881.89    274.16 o 
  -9   5   4      690.14      646.61     50.49 o 
  -8   5   4     3975.19     3679.59    122.34 o 
  -7   5   4    18023.94    17927.01    346.78 o 
  -6   5   4     6231.09     5694.99    147.15 o 
  -5   5   4     9098.68     8185.19    273.90 o 
  -4   5   4    45635.63    41752.27    469.42 o 
  -3   5   4    17518.43    15693.58    505.59 o 
  -2   5   4       19.47       53.45     13.32 o 
  -1   5   4     1318.47     1344.22     50.48 o 
   0   5   4    13943.77    14916.30    449.12 o 
   1   5   4      164.69      232.14     27.15 o 
   2   5   4    28601.39    30038.83    904.40 o 
   3   5   4    10746.06    10730.11    439.45 o 
   4   5   4     1962.83     2019.60    122.10 o 
   5   5   4        1.53       18.93     15.46 o 
   6   5   4     4943.58     5551.38    446.55 o 
   7   5   4      904.40     1000.15     83.69 o 
   8   5   4     5760.06     5903.53    310.30 o 
   9   5   4     7219.21     8356.10    212.76 o 
  10   5   4      682.03      571.53     63.34 o 
 -13   6   4      756.46      609.09     61.95 o 
 -12   6   4       88.98      146.68     64.10 o 
 -11   6   4     1239.84      985.26     66.19 o 
 -10   6   4     9410.44    10083.53    365.10 o 
  -9   6   4     2567.87     2387.01    288.93 o 
  -8   6   4     1006.02      945.60     77.94 o 
  -7   6   4     2343.59     2042.89    144.53 o 
  -6   6   4     2380.77     2387.62    116.77 o 
  -5   6   4     1263.97     1087.36     62.30 o 
  -4   6   4    36097.19    34109.49    581.37 o 
  -3   6   4    11723.94    10526.30    200.01 o 
  -2   6   4      207.48      232.27     19.05 o 
  -1   6   4     5448.99     5209.40    132.67 o 
   0   6   4     2830.46     2508.71    109.86 o 
   1   6   4     4488.78     4176.07    207.44 o 
   2   6   4    21919.36    23574.08    393.57 o 
   3   6   4     8061.26     7425.57    581.40 o 
   4   6   4      815.44      748.82     97.94 o 
   5   6   4     7396.77     8156.51    548.91 o 
   6   6   4     5855.15     5935.94    412.24 o 
   7   6   4      263.20      309.73     72.85 o 
   8   6   4     1429.29     1188.84    111.64 o 
   9   6   4     4730.84     4491.40    301.01 o 
 -13   7   4     3048.68     2619.42    344.55 o 
 -12   7   4       50.33       80.10     27.39 o 
 -11   7   4      687.45      591.20     84.39 o 
 -10   7   4     5355.76     5399.69    324.40 o 
  -9   7   4        9.96       38.61     23.21 o 
  -8   7   4    12715.20    12363.14    310.52 o 
  -7   7   4    14334.58    13699.88    205.13 o 
  -6   7   4     1045.42     1048.00    109.57 o 
  -5   7   4       19.52       31.06     15.35 o 
  -4   7   4     2628.99     2324.51     86.52 o 
  -3   7   4      165.96      213.56     38.92 o 
  -2   7   4     8003.20     7420.80    187.14 o 
  -1   7   4    23035.73    21016.54    229.26 o 
   0   7   4     2864.83     2529.27    115.90 o 
   1   7   4      696.81      727.21     80.16 o 
   2   7   4      120.98      145.60     33.48 o 
   3   7   4     6768.55     6432.12    556.58 o 
   4   7   4     2217.81     2512.74    295.68 o 
   5   7   4    15027.44    16814.54    592.04 o 
   6   7   4     8292.33     9174.44    577.11 o 
   7   7   4       42.87       27.20     38.27 o 
   8   7   4        4.93       65.52     48.78 o 
   9   7   4     1168.88      943.90     79.12 o 
 -12   8   4     1803.75     1476.24    153.13 o 
 -11   8   4     3865.08     4277.29    184.63 o 
 -10   8   4       12.95        5.46     26.50 o 
  -9   8   4       97.68       61.96     21.05 o 
  -8   8   4    20942.38    20951.29    516.18 o 
  -7   8   4     8064.42     7721.25    268.27 o 
  -6   8   4      123.43       97.43     25.71 o 
  -5   8   4     7294.56     6901.67    284.62 o 
  -4   8   4     1019.99      898.06     67.28 o 
  -3   8   4       29.28       38.70     11.86 o 
  -2   8   4     7319.26     7065.09    296.63 o 
  -1   8   4    18633.91    17232.28    563.96 o 
   0   8   4     1932.21     1579.29     76.67 o 
   1   8   4     6874.30     5980.02    296.37 o 
   2   8   4     5789.27     5008.18    425.23 o 
   3   8   4      935.59      838.13    115.83 o 
   4   8   4      679.52      853.92    121.06 o 
   5   8   4    10650.03    11398.32    783.48 o 
   6   8   4     1196.21     1148.73    121.83 o 
   7   8   4     3999.87     4856.61    162.08 o 
   8   8   4     3056.41     3843.97    718.22 o 
 -12   9   4     2364.39     2364.57    377.41 o 
 -11   9   4     6505.42     6609.19    399.28 o 
 -10   9   4      917.60      823.71    110.41 o 
  -9   9   4      280.87      321.23     61.55 o 
  -8   9   4     2395.51     2361.52    173.43 o 
  -7   9   4     4828.81     4763.10    238.14 o 
  -6   9   4     4143.55     3942.46    197.34 o 
  -5   9   4    33301.56    35902.49    996.92 o 
  -4   9   4     9293.75     9613.37    244.26 o 
  -3   9   4     2317.70     2279.19    151.49 o 
  -2   9   4      331.02      258.53     31.54 o 
  -1   9   4     3975.72     3532.65    388.26 o 
   0   9   4     1235.58     1080.31     84.01 o 
   1   9   4    24625.69    23423.59   1142.90 o 
   2   9   4     8214.90     7177.44    787.30 o 
   3   9   4     1248.97     1215.30    148.98 o 
   4   9   4      788.66      683.97     89.69 o 
   5   9   4      994.05     1096.47    121.28 o 
   6   9   4      228.44      198.98     52.29 o 
   7   9   4     2807.98     3291.01    688.83 o 
 -11  10   4     5260.83     5581.83    354.76 o 
 -10  10   4      187.86      133.70     41.19 o 
  -9  10   4     4163.44     4436.85    305.26 o 
  -8  10   4     1385.91     1272.88    127.94 o 
  -7  10   4      157.50      124.66     35.82 o 
  -6  10   4      448.68      338.90     58.54 o 
  -5  10   4     9722.49    10382.47    689.88 o 
  -4  10   4     6276.31     6556.28    246.30 o 
  -3  10   4     2719.65     2522.46    214.65 o 
  -2  10   4    10320.66     9682.94    897.70 o 
  -1  10   4      789.13      629.12     60.55 o 
   0  10   4       36.63       47.06     23.13 o 
   1  10   4     8142.33     7306.03    348.13 o 
   2  10   4     7165.42     6781.62    571.41 o 
   3  10   4      494.62      517.75    125.53 o 
   4  10   4     8659.17     9164.01    470.93 o 
   5  10   4     3349.44     3227.34    491.43 o 
   6  10   4       17.57       50.52     87.03 o 
 -10  11   4       94.10       78.01     28.56 o 
  -9  11   4     7875.19     9047.96    609.58 o 
  -8  11   4    14188.58    15708.23    869.79 o 
  -7  11   4       30.01       50.62     83.88 o 
  -6  11   4     1545.09     1508.05    232.82 o 
  -5  11   4       12.55       47.86     20.68 o 
  -4  11   4      626.87      503.99     89.59 o 
  -3  11   4     2652.08     2228.69    229.55 o 
  -2  11   4    10829.35    11988.28    535.45 o 
  -1  11   4     1303.70     1005.68    174.22 o 
   0  11   4     1670.39     1332.53    152.07 o 
   1  11   4      420.15      310.23     56.68 o 
   2  11   4      887.19      743.33    132.52 o 
   3  11   4       63.69       47.98     42.53 o 
   4  11   4     8425.52     8867.32    563.05 o 
   5  11   4     4476.29     4624.20    455.36 o 
  -9  12   4      717.78      661.47    152.65 o 
  -8  12   4     4857.24     5213.21    363.34 o 
  -7  12   4      381.43      377.10     52.64 o 
  -6  12   4     7135.97     8360.60    625.73 o 
  -5  12   4     5479.16     6268.48    438.53 o 
  -4  12   4      232.47      144.76     25.57 o 
  -3  12   4      381.01      265.91     57.92 o 
  -2  12   4     7425.09     7999.18    295.00 o 
  -1  12   4      380.11      282.86     39.35 o 
   0  12   4     9587.86    10776.48    485.49 o 
   1  12   4     4827.91     5003.14    384.20 o 
   2  12   4        1.16       17.05     36.31 o 
   3  12   4        8.20       76.43     51.03 o 
   4  12   4     3103.41     2461.02    500.20 o 
  -8  13   4      435.21      369.51     67.34 o 
  -7  13   4     1843.07     1952.09    357.59 o 
  -6  13   4     8093.15    10499.56    585.76 o 
  -5  13   4     1646.83     1967.90    242.91 o 
  -4  13   4     2091.95     2433.97    294.77 o 
  -3  13   4      379.37      385.61     73.77 o 
  -2  13   4      433.06      454.67     68.49 o 
  -1  13   4     1331.26     1187.15    161.84 o 
   0  13   4     7136.02     7406.87    743.56 o 
   1  13   4     3708.89     4104.48    377.44 o 
   2  13   4      304.78      230.40     65.60 o 
  -5  14   4      466.96      433.66     68.61 o 
  -4  14   4     1730.73     1827.71    309.66 o 
  -3  14   4     2293.96     2354.54    428.40 o 
  -2  14   4      343.31      469.26     77.57 o 
  -1  14   4      120.86      122.72     51.83 o 
   0 -16   5     2747.66     1881.27    533.16 o 
   1 -16   5      994.44     1096.99    186.87 o 
  -4 -15   5     1471.10     1780.78    232.93 o 
  -3 -15   5      424.43      478.47     51.30 o 
  -2 -15   5       39.43       49.94     25.13 o 
  -1 -15   5     1350.59     1207.43    152.83 o 
   0 -15   5     6105.32     7340.05    411.80 o 
   1 -15   5      417.71      416.61     91.00 o 
   2 -15   5     1455.49     1364.06    173.24 o 
   3 -15   5      649.21      480.43     85.01 o 
   4 -15   5       92.76       59.27     39.88 o 
   5 -15   5      522.63      414.86     94.10 o 
  -6 -14   5     2462.63     1807.41    435.10 o 
  -5 -14   5     1140.96      943.49    154.30 o 
  -4 -14   5    11308.16    14255.10    545.69 o 
  -3 -14   5     1367.05     1357.46    110.63 o 
  -2 -14   5     1435.44     1612.11     86.19 o 
  -1 -14   5      116.82      109.08     38.53 o 
   0 -14   5     2367.66     2616.31    228.36 o 
   1 -14   5     1380.50     1484.48    119.26 o 
   2 -14   5    15716.17    20184.40   1649.50 o 
   3 -14   5     3193.74     3072.27    158.67 o 
   4 -14   5      992.28      880.89     94.56 o 
   5 -14   5        2.52       46.08     37.05 o 
   6 -14   5     3316.78     3369.16    312.14 o 
  -7 -13   5      113.39      160.26     59.93 o 
  -6 -13   5     1204.31     1059.58    137.02 o 
  -5 -13   5     3650.99     4216.79    299.84 o 
  -4 -13   5    15083.24    19325.98    584.25 o 
  -3 -13   5      812.55      809.27     73.40 o 
  -2 -13   5     4476.06     5059.02    239.23 o 
  -1 -13   5     1542.36     1474.79    113.45 o 
   0 -13   5      324.99      297.28     44.72 o 
   1 -13   5      941.30      969.11     86.31 o 
   2 -13   5    10757.17    11199.65    369.42 o 
   3 -13   5     4948.57     4968.34    224.55 o 
   4 -13   5     4511.11     4672.32    378.23 o 
   5 -13   5     6743.23     7144.95    439.94 o 
   6 -13   5       66.34       51.63     12.34 o 
   7 -13   5       10.74      -19.24     37.78 o 
  -8 -12   5     8346.17     8976.67    628.74 o 
  -7 -12   5     2212.83     2100.16    341.64 o 
  -6 -12   5        0.88       20.97     15.10 o 
  -5 -12   5      118.79       81.79     16.80 o 
  -4 -12   5     2352.51     2383.52    288.06 o 
  -3 -12   5        5.31       53.17     27.26 o 
  -2 -12   5    10050.08    11317.75    369.83 o 
  -1 -12   5    13541.55    14909.07    410.52 o 
   0 -12   5       18.35       34.48     18.73 o 
   1 -12   5      960.91      823.74     95.94 o 
   2 -12   5      515.27      511.74     57.75 o 
   3 -12   5      730.28      686.93     81.44 o 
   4 -12   5     3353.17     3226.75    141.14 o 
   5 -12   5     8760.39     9472.92    341.82 o 
   6 -12   5     2010.78     1758.08    235.66 o 
   7 -12   5      196.60      158.81     33.26 o 
   8 -12   5       30.66       21.49     28.63 o 
  -9 -11   5      422.79      226.09     46.23 o 
  -8 -11   5     2985.25     3169.78    232.42 o 
  -7 -11   5     4683.95     4955.52    273.63 o 
  -6 -11   5      637.70      481.58     60.96 o 
  -5 -11   5     6825.54     7135.40    271.95 o 
  -4 -11   5     3504.40     3253.89    191.32 o 
  -3 -11   5      129.02      139.17     35.97 o 
  -2 -11   5     1015.02     1141.36    126.26 o 
  -1 -11   5    11095.75    10934.80    457.64 o 
   0 -11   5       29.12       18.21     16.04 o 
   1 -11   5    18808.41    18720.26    502.69 o 
   2 -11   5     9935.21     9797.34    385.57 o 
   3 -11   5      184.96      150.29     25.13 o 
   4 -11   5      847.06      717.97    109.10 o 
   5 -11   5    11714.29    11451.46    291.34 o 
   6 -11   5     3306.09     3181.67    149.21 o 
   7 -11   5     3599.08     3523.35    222.44 o 
   8 -11   5     5908.99     5634.78    422.69 o 
   9 -11   5      692.10      360.73     79.26 o 
 -10 -10   5     2298.96     2448.29    425.47 o 
  -9 -10   5      418.63      300.83     38.52 o 
  -8 -10   5       11.16       43.48     21.56 o 
  -7 -10   5     1364.24     1201.72    117.94 o 
  -6 -10   5     4564.15     5008.11    332.77 o 
  -5 -10   5    20504.31    22777.55    871.70 o 
  -4 -10   5     8750.63     9287.61    384.94 o 
  -3 -10   5     2510.49     2733.41    178.79 o 
  -2 -10   5      304.14      534.83     62.05 o 
  -1 -10   5      470.78      475.88     64.42 o 
   0 -10   5     2475.83     2297.62    332.15 o 
   1 -10   5    15883.50    16337.15    373.02 o 
   2 -10   5     4208.15     4237.55    279.52 o 
   3 -10   5      108.30      115.53     23.10 o 
   4 -10   5     3830.85     3713.94    181.11 o 
   5 -10   5       50.72       50.05     16.86 o 
   6 -10   5      123.25      132.81     23.71 o 
   7 -10   5     4450.88     4526.56    163.27 o 
   8 -10   5    11127.10    11243.64    677.56 o 
   9 -10   5     1013.18      807.24    153.67 o 
  10 -10   5      862.71      485.56    132.94 o 
 -11  -9   5     3961.90     4327.08    395.47 o 
 -10  -9   5      379.50      257.24     43.16 o 
  -9  -9   5     7610.10     8038.10    341.87 o 
  -8  -9   5     2320.34     2022.05    225.26 o 
  -7  -9   5      731.94      650.89     65.29 o 
  -6  -9   5     1378.49     1181.70    104.92 o 
  -5  -9   5    15990.23    16517.04    411.52 o 
  -4  -9   5     3684.80     3471.29    173.70 o 
  -3  -9   5     8939.38     8418.55    252.35 o 
  -2  -9   5     8846.14     7686.74    224.40 o 
  -1  -9   5     1630.16     1408.91    119.38 o 
   0  -9   5     2565.90     2432.54    132.43 o 
   1  -9   5    15539.58    15183.19    313.51 o 
   2  -9   5     4649.80     4151.94    386.07 o 
   3  -9   5     9326.96     9369.93    316.44 o 
   4  -9   5    17900.96    16515.06    566.16 o 
   5  -9   5     4584.37     4709.72    217.56 o 
   6  -9   5       14.89       44.53     23.15 o 
   7  -9   5     1628.56     1507.38    105.68 o 
   8  -9   5     3448.84     3105.86    286.56 o 
   9  -9   5     1693.72     1550.15    235.89 o 
  10  -9   5     8295.73     9844.42    692.30 o 
 -12  -8   5        7.06       -0.29     18.47 o 
 -11  -8   5     1072.08     1058.04     94.41 o 
 -10  -8   5     3278.65     2959.66    262.44 o 
  -9  -8   5    16193.66    16816.46    892.59 o 
  -8  -8   5     3130.39     2918.56    147.78 o 
  -7  -8   5      447.48      432.63     46.00 o 
  -6  -8   5     2060.46     2027.15    143.60 o 
  -5  -8   5       41.62      110.76     23.60 o 
  -4  -8   5     1462.58     1457.42    101.50 o 
  -3  -8   5    16284.50    16893.48    464.49 o 
  -2  -8   5    13580.16    13610.82    593.91 o 
  -1  -8   5     2033.54     2210.08    116.06 o 
   0  -8   5    10992.77    10584.81    317.63 o 
   1  -8   5     1143.86     1004.93     65.95 o 
   2  -8   5      733.17      904.90     96.86 o 
   3  -8   5     5942.11     6098.33    200.05 o 
   4  -8   5    31493.68    31344.03    745.80 o 
   5  -8   5     6782.37     6813.54    193.16 o 
   6  -8   5     1600.37     1555.58    106.87 o 
   7  -8   5      637.83      528.55     48.82 o 
   8  -8   5      407.51      426.25     60.59 o 
   9  -8   5     2998.47     3058.50    187.03 o 
  10  -8   5    10666.70    12514.37    681.63 o 
 -12  -7   5     5477.78     5293.85    480.53 o 
 -11  -7   5      714.81      644.75    103.33 o 
 -10  -7   5      483.87      347.18     63.67 o 
  -9  -7   5     3028.04     2973.13    161.88 o 
  -8  -7   5     5599.82     5571.41    240.25 o 
  -7  -7   5     1036.14     1003.03     73.30 o 
  -6  -7   5    26651.73    26389.47    515.00 o 
  -5  -7   5     4502.05     4233.95    164.18 o 
  -4  -7   5      456.28      416.03     48.95 o 
  -3  -7   5     3655.46     3080.38    105.94 o 
  -2  -7   5    30714.88    29084.95   1126.17 o 
  -1  -7   5     1456.09     1614.46    141.88 o 
   0  -7   5    38409.51    40092.30    857.23 o 
   1  -7   5    15085.54    15556.12    306.67 o 
   2  -7   5      141.80      120.33     20.37 o 
   3  -7   5       17.14       21.26     14.82 o 
   4  -7   5     4707.67     4577.38    143.51 o 
   5  -7   5      561.67      691.74     65.11 o 
   6  -7   5    13560.55    14496.70    421.39 o 
   7  -7   5    20901.67    22534.15   1192.95 o 
   8  -7   5     2150.36     2007.45    146.16 o 
   9  -7   5      410.74      426.29     96.96 o 
  10  -7   5      808.72      815.18     72.23 o 
  11  -7   5     1554.62     1032.53    229.53 o 
 -13  -6   5     3310.92     2561.06    630.20 o 
 -12  -6   5     9123.42     9375.13    523.51 o 
 -11  -6   5     1640.01     1390.94    147.35 o 
 -10  -6   5     4624.77     4639.27    217.56 o 
  -9  -6   5     1916.27     1811.10    108.23 o 
  -8  -6   5      251.04      301.24     39.62 o 
  -7  -6   5     2078.23     2168.31    177.70 o 
  -6  -6   5    43823.80    45051.31   1150.49 o 
  -5  -6   5    17448.18    17647.98    536.92 o 
  -4  -6   5     2905.83     2681.45    205.07 o 
  -3  -6   5    21742.19    20574.81    681.59 o 
  -2  -6   5      165.90      257.38     45.67 o 
  -1  -6   5     1082.89     1271.41     83.36 o 
   0  -6   5    28722.49    29136.86    509.69 o 
   1  -6   5    39508.97    40602.86    601.24 o 
   2  -6   5     4419.44     4510.42    153.00 o 
   3  -6   5    23630.47    24239.53    711.42 o 
   4  -6   5     1869.77     2050.22     92.23 o 
   5  -6   5      933.80      888.51     57.33 o 
   6  -6   5     5348.91     5481.43    156.03 o 
   7  -6   5    18936.21    20077.49    787.99 o 
   8  -6   5      802.21      671.60    112.13 o 
   9  -6   5     8730.07     9189.46    446.29 o 
  10  -6   5     2183.29     2472.04    129.12 o 
  11  -6   5      100.38       72.73     36.74 o 
 -13  -5   5      492.37      450.29     73.83 o 
 -12  -5   5     2809.33     2849.17    190.04 o 
 -11  -5   5      124.97      113.25     21.12 o 
 -10  -5   5    16581.04    17113.29    735.24 o 
  -9  -5   5     6545.04     6757.43    292.36 o 
  -8  -5   5     1865.88     1725.27    150.59 o 
  -7  -5   5       52.57       95.89     10.82 o 
  -6  -5   5    12253.08    12217.15    368.87 o 
  -5  -5   5     4967.17     4841.11    247.69 o 
  -4  -5   5    20100.74    20266.95    489.32 o 
  -3  -5   5    38681.18    35936.24    405.37 o 
  -2  -5   5     7907.93     8192.46    158.74 o 
  -1  -5   5     2751.96     2822.77    153.51 o 
   0  -5   5     5414.58     5278.41    196.80 o 
   1  -5   5     9249.79     9307.91    175.79 o 
   2  -5   5     8634.76     8908.15    217.39 o 
   3  -5   5    79418.05    82128.33   1597.12 o 
   4  -5   5    22448.83    22612.30    976.25 o 
   5  -5   5     1771.01     1785.37     74.71 o 
   6  -5   5       62.02       78.66     11.59 o 
   7  -5   5     4559.44     5026.20    242.46 o 
   8  -5   5      789.69      761.99     82.53 o 
   9  -5   5    22768.37    25167.06    784.35 o 
  10  -5   5     3896.43     3838.34    265.51 o 
  11  -5   5      526.74      562.74    102.17 o 
 -13  -4   5      270.67      248.37     70.40 o 
 -12  -4   5      790.43      856.95    134.75 o 
 -11  -4   5     2351.11     2368.76    172.68 o 
 -10  -4   5    14745.74    15846.43    389.74 o 
  -9  -4   5    10422.10    10836.35    443.10 o 
  -8  -4   5      818.69      828.65     46.55 o 
  -7  -4   5     6091.45     6026.36    206.27 o 
  -6  -4   5     4209.63     3767.32    243.87 o 
  -5  -4   5      121.20      159.90     14.22 o 
  -4  -4   5    20448.97    21137.16    495.02 o 
  -3  -4   5    26933.66    25346.20   1229.26 o 
  -2  -4   5     3400.53     3026.75    104.72 o 
  -1  -4   5    18429.21    17641.57    510.72 o 
   0  -4   5     2167.89     2146.05     78.99 o 
   1  -4   5      667.37      560.10     30.82 o 
   2  -4   5     9419.50     9520.41    221.78 o 
   3  -4   5    30055.32    32095.48    292.93 o 
   4  -4   5      766.18      675.07     50.84 o 
   5  -4   5     7003.51     6809.63    361.52 o 
   6  -4   5      884.50      775.83     50.11 o 
   7  -4   5      904.51      894.88     75.61 o 
   8  -4   5     7705.59     7828.37    298.65 o 
   9  -4   5    12857.91    14275.00    630.11 o 
  10  -4   5     2347.18     2657.69    323.87 o 
  11  -4   5      941.78      792.15     65.41 o 
 -14  -3   5     1831.90     1192.41    319.20 o 
 -13  -3   5     5307.72     6128.06    467.44 o 
 -12  -3   5      899.58      866.41    149.32 o 
 -11  -3   5        6.39       43.87     18.68 o 
 -10  -3   5     2281.78     2263.02    134.95 o 
  -9  -3   5     1346.88     1235.92     84.29 o 
  -8  -3   5     8240.34     8637.47    223.12 o 
  -7  -3   5    27997.62    29781.76    354.88 o 
  -6  -3   5    18157.58    19211.78    406.38 o 
  -5  -3   5      460.38      341.23     72.87 o 
  -4  -3   5     4799.32     4534.59    125.33 o 
  -3  -3   5     1844.26     1556.87     56.71 o 
  -2  -3   5      433.07      521.77     19.85 o 
  -1  -3   5    58232.69    64746.76    457.25 o 
   0  -3   5    31050.40    34237.49    420.56 o 
   1  -3   5      579.09      469.40     23.88 o 
   2  -3   5      598.42      702.67     62.63 o 
   3  -3   5     1168.14     1223.75     60.12 o 
   4  -3   5     1375.55     1376.50     64.06 o 
   5  -3   5    14710.19    15002.06    314.29 o 
   6  -3   5    11025.74    11158.95    341.31 o 
   7  -3   5     2689.19     2769.64    126.96 o 
   8  -3   5      215.09      192.34     26.69 o 
   9  -3   5      164.60      145.65     44.91 o 
  10  -3   5        8.12        9.24     25.78 o 
  11  -3   5     1023.87      828.46    151.68 o 
 -14  -2   5     1292.42      790.13    158.29 o 
 -13  -2   5     9941.30    10925.92    632.21 o 
 -12  -2   5      599.75      408.67     82.31 o 
 -11  -2   5     4766.98     5213.69    304.00 o 
 -10  -2   5     8420.15     8622.38    361.48 o 
  -9  -2   5      930.24      850.38     56.30 o 
  -8  -2   5     1471.64     1569.02     96.55 o 
  -7  -2   5    34498.04    37071.29    395.23 o 
  -6  -2   5     6280.66     6074.24    211.04 o 
  -5  -2   5    13476.91    12532.45    236.21 o 
  -4  -2   5    24725.79    23443.14    495.66 o 
  -3  -2   5     6202.27     6179.66    221.14 o 
  -2  -2   5     3581.20     3370.85    116.69 o 
  -1  -2   5    43158.42    47377.24    747.89 o 
   0  -2   5    19009.51    20368.43    247.31 o 
   1  -2   5      427.49      657.48     44.26 o 
   2  -2   5    37140.23    40253.21    275.78 o 
   3  -2   5    16080.96    16600.53    235.29 o 
   4  -2   5      259.72      287.15     24.82 o 
   5  -2   5      159.33      212.34     21.12 o 
   6  -2   5    22613.93    22456.95    347.36 o 
   7  -2   5     1101.37     1031.84    106.98 o 
   8  -2   5     9122.16     8894.49    379.41 o 
   9  -2   5    13616.99    14454.73    641.49 o 
  10  -2   5      185.00      151.94     36.07 o 
  11  -2   5       61.12       63.85     26.19 o 
 -14  -1   5       69.45       68.28     44.10 o 
 -13  -1   5     2602.75     2463.44    301.14 o 
 -12  -1   5      114.42       93.14     26.20 o 
 -11  -1   5    14512.34    15570.63    644.14 o 
 -10  -1   5    17652.25    18396.46    492.26 o 
  -9  -1   5      809.68      813.94     52.78 o 
  -8  -1   5     3398.40     3429.52    151.11 o 
  -7  -1   5     2707.52     2762.78    137.53 o 
  -6  -1   5     8100.58     7372.12    139.47 o 
  -5  -1   5    10952.30    10682.99    175.51 o 
  -4  -1   5    84935.03    81121.05   1218.50 o 
  -3  -1   5    13505.39    13324.04    333.09 o 
  -2  -1   5    40879.13    42981.12    582.25 o 
  -1  -1   5       81.72      105.27     10.95 o 
   0  -1   5    29598.98    31596.01    514.85 o 
   1  -1   5    13027.63    14089.41    192.47 o 
   2  -1   5   104139.78   114987.51    725.24 o 
   3  -1   5    26661.01    29441.74    327.33 o 
   4  -1   5    11689.82    12245.63    355.03 o 
   5  -1   5     5267.59     4923.24    129.47 o 
   6  -1   5     4263.12     4261.43    153.44 o 
   7  -1   5      502.60      507.70     49.01 o 
   8  -1   5    27539.16    30014.02   1030.38 o 
   9  -1   5    16717.46    16754.33    737.64 o 
  10  -1   5     1195.74     1211.40    139.58 o 
  11  -1   5     5715.25     5458.16    491.13 o 
 -14   0   5     4600.37     5559.76    504.27 o 
 -13   0   5      171.23      170.33     29.57 o 
 -12   0   5       81.06       63.45     16.24 o 
 -11   0   5    15604.58    16764.16    415.40 o 
 -10   0   5     9087.92     9700.50    409.97 o 
  -9   0   5     4851.38     4819.69    180.73 o 
  -8   0   5    43698.50    47849.80    498.13 o 
  -7   0   5     9177.26     8928.81    191.84 o 
  -6   0   5        8.81       56.23      9.49 o 
  -5   0   5     7489.52     7042.54    162.30 o 
  -4   0   5    31498.16    31292.35    479.23 o 
  -3   0   5     1353.76     1294.80     44.83 o 
  -2   0   5    21621.00    23376.46    459.86 o 
  -1   0   5    21906.75    23848.85    248.41 o 
   0   0   5     9520.04    10618.55    148.39 o 
   1   0   5      100.25      137.74     13.16 o 
   2   0   5    26421.34    29522.15    325.75 o 
   3   0   5     5308.62     5500.08    136.08 o 
   4   0   5    11128.08    11942.41    253.92 o 
   5   0   5    14855.40    16090.18    206.99 o 
   6   0   5      184.70      207.40     21.13 o 
   7   0   5      664.73      523.26     52.24 o 
   8   0   5     9511.56     9918.58    551.40 o 
   9   0   5     3045.53     3345.90    231.46 o 
  10   0   5     3899.37     4474.25    404.61 o 
  11   0   5     9278.98     9501.37    679.57 o 
 -14   1   5     4643.35     4654.19    454.23 o 
 -13   1   5      388.20      465.03     86.08 o 
 -12   1   5      653.41      563.59    155.83 o 
 -11   1   5      646.91      587.46     77.14 o 
 -10   1   5     1149.42     1051.61    111.69 o 
  -9   1   5     4289.63     4293.81    156.07 o 
  -8   1   5    26960.65    27977.03    286.39 o 
  -7   1   5     4878.34     4377.83    129.30 o 
  -6   1   5     3432.28     3112.69    127.09 o 
  -5   1   5      735.24      891.78     37.71 o 
  -4   1   5      562.82      519.23     31.59 o 
  -3   1   5    20093.11    19123.82    502.75 o 
  -2   1   5    81686.77    84496.95    588.60 o 
  -1   1   5    18240.93    19033.05    268.09 o 
   0   1   5      162.95      266.79     15.64 o 
   1   1   5     1263.99     1374.13     43.19 o 
   2   1   5      668.51      682.00     36.85 o 
   3   1   5     3153.02     3234.54    109.75 o 
   4   1   5    13659.27    14889.78    327.03 o 
   5   1   5     6855.47     6837.47    160.36 o 
   6   1   5      534.46      564.87     63.24 o 
   7   1   5     1346.36     1297.31    119.20 o 
   8   1   5     1660.76     1705.52    170.71 o 
   9   1   5       34.48       55.33     54.29 o 
  10   1   5     1006.78      870.67     87.94 o 
  11   1   5     4548.99     4310.22    540.73 o 
 -14   2   5     3038.54     3246.76    237.51 o 
 -13   2   5      211.75      232.77     25.00 o 
 -12   2   5     5878.19     6261.33    197.92 o 
 -11   2   5     2533.47     2594.69    170.74 o 
 -10   2   5     1814.43     1704.29    110.17 o 
  -9   2   5      655.58      665.85     41.55 o 
  -8   2   5     2058.93     2054.30    116.27 o 
  -7   2   5     1113.28     1089.45     74.87 o 
  -6   2   5      305.41      345.77     49.21 o 
  -5   2   5     9385.83     8293.09    426.54 o 
  -4   2   5    14937.51    14052.67    361.56 o 
  -3   2   5      352.92      408.14     33.45 o 
  -2   2   5     1292.61     1365.65     59.75 o 
  -1   2   5     3788.24     3918.64     85.60 o 
   0   2   5     3264.68     3360.93     79.37 o 
   1   2   5    35779.80    38609.90    672.72 o 
   2   2   5    22844.35    24776.08    277.47 o 
   3   2   5     1158.68     1040.66     92.13 o 
   4   2   5      875.60     1015.60     49.06 o 
   5   2   5     1498.81     1686.60     97.10 o 
   6   2   5       20.82       30.01     16.76 o 
   7   2   5    13464.17    14430.85    424.12 o 
   8   2   5     8400.52     9056.29    390.80 o 
   9   2   5      324.83      283.50     69.00 o 
  10   2   5       88.85      270.15     88.33 o 
 -14   3   5      142.96      100.42     62.55 o 
 -13   3   5      134.02      168.49     24.13 o 
 -12   3   5     6252.50     6582.87    205.71 o 
 -11   3   5    10456.19    10758.70    263.05 o 
 -10   3   5      121.60      159.04     23.62 o 
  -9   3   5     9212.12     9330.51    225.75 o 
  -8   3   5      726.55      782.66     61.20 o 
  -7   3   5     1678.90     1509.59     56.83 o 
  -6   3   5     5183.59     4432.39    184.35 o 
  -5   3   5    51021.48    47496.00    566.30 o 
  -4   3   5    15043.52    14000.98    431.78 o 
  -3   3   5     7570.27     6951.07    205.23 o 
  -2   3   5     9464.11     8914.98    284.00 o 
  -1   3   5      828.66      857.92     50.88 o 
   0   3   5      105.10      218.82     17.47 o 
   1   3   5    43155.78    46577.09    981.04 o 
   2   3   5    11984.66    11824.31    290.11 o 
   3   3   5     8770.15     8514.11    229.86 o 
   4   3   5    21252.70    21723.69    601.78 o 
   5   3   5      190.93      212.86     21.17 o 
   6   3   5       54.41       77.62     23.44 o 
   7   3   5    12090.15    13637.98    353.15 o 
   8   3   5     9232.00    10068.16    377.92 o 
   9   3   5      737.61      753.87     92.77 o 
  10   3   5     7123.60     7489.50    552.13 o 
 -14   4   5     1192.01      937.67    162.38 o 
 -13   4   5      183.67      189.11     42.95 o 
 -12   4   5     1515.42     1461.18     99.57 o 
 -11   4   5     9017.36     9947.40    262.91 o 
 -10   4   5     2135.30     2137.18     85.35 o 
  -9   4   5    32988.14    34889.61    567.16 o 
  -8   4   5    18569.00    18419.11    552.88 o 
  -7   4   5    10109.74     9706.01    267.75 o 
  -6   4   5     5495.88     4913.60    176.62 o 
  -5   4   5    21260.41    20008.69    331.14 o 
  -4   4   5       30.88       35.22      8.06 o 
  -3   4   5    96146.18    86873.70   2234.70 o 
  -2   4   5    36180.02    34868.07    622.87 o 
  -1   4   5     7826.67     7888.87    297.88 o 
   0   4   5     3191.31     3317.36    104.86 o 
   1   4   5    14960.90    15388.74    238.81 o 
   2   4   5     5686.52     5809.16    148.28 o 
   3   4   5    15143.60    16232.47    203.48 o 
   4   4   5    28134.11    30312.16    440.00 o 
   5   4   5      488.91      425.11     86.86 o 
   6   4   5     2469.25     2911.08    378.90 o 
   7   4   5      612.35      674.36     72.50 o 
   8   4   5     4598.21     4833.74    268.37 o 
   9   4   5     1388.19     1298.46    139.62 o 
  10   4   5    14307.68    16251.27   1150.94 o 
 -14   5   5       53.39       50.05     19.44 o 
 -13   5   5     6707.81     7763.87    407.42 o 
 -12   5   5      370.15      306.25     49.08 o 
 -11   5   5     4432.97     4648.40    155.96 o 
 -10   5   5     1405.77     1463.37     88.90 o 
  -9   5   5    16826.47    17288.41    388.86 o 
  -8   5   5     5483.81     5229.61    124.42 o 
  -7   5   5     8881.41     8694.52    310.08 o 
  -6   5   5     3564.64     3463.22    152.45 o 
  -5   5   5     1414.11     1300.23     45.71 o 
  -4   5   5     3740.52     3291.85     80.97 o 
  -3   5   5    35017.16    34308.43   1139.99 o 
  -2   5   5    22451.30    22101.73    581.99 o 
  -1   5   5     4706.71     4469.52    174.11 o 
   0   5   5    37077.57    36910.14    872.43 o 
   1   5   5    11606.87    10423.44    440.92 o 
   2   5   5      275.60      332.38     44.87 o 
   3   5   5     6534.26     6640.05    160.26 o 
   4   5   5    15526.97    10883.84    474.32 o 
   5   5   5      437.33      581.71     99.85 o 
   6   5   5    13061.59    12957.60    740.53 o 
   7   5   5     2615.64     2461.11    181.41 o 
   8   5   5      856.46     1058.33    171.99 o 
   9   5   5      198.78      159.95     46.17 o 
 -13   6   5     8906.79     9863.20    493.68 o 
 -12   6   5     5387.04     5726.73    274.79 o 
 -11   6   5      186.30       68.83     42.13 o 
 -10   6   5       45.82       36.40     15.19 o 
  -9   6   5      356.03      370.72     48.16 o 
  -8   6   5      185.59      204.47     53.91 o 
  -7   6   5    12307.46    11530.70    327.43 o 
  -6   6   5     9472.13     8373.29    200.41 o 
  -5   6   5     1337.20     1120.74     92.54 o 
  -4   6   5      141.33      147.23     15.70 o 
  -3   6   5      187.36      236.08     22.78 o 
  -2   6   5     2344.36     2155.13     99.36 o 
  -1   6   5     4379.20     4247.84    104.76 o 
   0   6   5    13435.19    13041.65    433.56 o 
   1   6   5     6772.38     6217.78    291.52 o 
   2   6   5      247.77      198.19     22.55 o 
   3   6   5      585.85      522.23     40.52 o 
   4   6   5       34.49       69.92     47.57 o 
   5   6   5     2604.50     2511.96    333.06 o 
   6   6   5    10968.63    12400.84    729.30 o 
   7   6   5     5637.68     6445.66    320.62 o 
   8   6   5       83.20       58.94     32.43 o 
   9   6   5      175.90       65.17    122.93 o 
 -13   7   5     2036.46     1887.78    224.30 o 
 -12   7   5     1248.22     1162.65     96.10 o 
 -11   7   5      110.59       85.75     30.17 o 
 -10   7   5     4273.84     4142.60    201.70 o 
  -9   7   5     3957.30     3860.09    467.13 o 
  -8   7   5      437.26      383.71     54.78 o 
  -7   7   5      445.85      389.58     62.95 o 
  -6   7   5     4665.82     4571.07    152.36 o 
  -5   7   5     2289.94     2058.80     77.41 o 
  -4   7   5    14882.83    14729.89    251.54 o 
  -3   7   5    15161.27    14675.50    194.29 o 
  -2   7   5      916.88      844.27     52.26 o 
  -1   7   5     2578.24     2239.63    131.27 o 
   0   7   5    12274.08    11785.83    414.50 o 
   1   7   5     1622.53     1535.70    104.48 o 
   2   7   5     3025.68     2698.28    528.75 o 
   3   7   5    11432.86    11429.59    676.54 o 
   4   7   5     1669.52     1672.99    195.00 o 
   5   7   5      354.90      297.62     77.77 o 
   6   7   5     1904.79     1787.52    233.67 o 
   7   7   5     1376.32     1439.70    119.21 o 
   8   7   5      120.29      155.99     48.25 o 
 -12   8   5     2148.87     2278.58    231.03 o 
 -11   8   5      864.87      760.95     85.41 o 
 -10   8   5    19249.64    20503.61    679.15 o 
  -9   8   5     5544.61     5763.84    279.61 o 
  -8   8   5     1404.89     1309.79    144.01 o 
  -7   8   5     4519.59     4259.90    193.50 o 
  -6   8   5      875.33      758.32     67.81 o 
  -5   8   5     1168.58     1030.64     66.09 o 
  -4   8   5    15475.70    15750.57    261.03 o 
  -3   8   5     9708.50     9738.86    238.82 o 
  -2   8   5       97.10      158.53     27.60 o 
  -1   8   5     5715.91     4765.99    244.37 o 
   0   8   5      686.91      549.60     47.41 o 
   1   8   5      305.84      249.63     44.31 o 
   2   8   5     7382.02     7103.17    394.96 o 
   3   8   5    13714.33    11957.44    434.11 o 
   4   8   5     2993.44     3345.97    236.86 o 
   5   8   5     2151.18     2126.29    256.87 o 
   6   8   5      823.82      721.95    144.27 o 
   7   8   5      635.00      742.61     61.57 o 
 -12   9   5      209.91      186.00     41.28 o 
 -11   9   5       65.62       73.70     23.60 o 
 -10   9   5     9923.28    10835.86    470.66 o 
  -9   9   5     4712.06     4627.46    234.58 o 
  -8   9   5     4383.69     4756.48    243.36 o 
  -7   9   5    15592.54    16103.05    704.63 o 
  -6   9   5      433.14      417.79     44.36 o 
  -5   9   5      791.34      689.82     65.84 o 
  -4   9   5    12384.20    12914.18    290.59 o 
  -3   9   5    10385.61    10704.68    366.05 o 
  -2   9   5      864.89      761.57     82.88 o 
  -1   9   5    26161.32    24058.33   1667.29 o 
   0   9   5     5985.79     4900.63    377.89 o 
   1   9   5      713.47      626.57     75.93 o 
   2   9   5       73.47       96.51     43.36 o 
   3   9   5     4321.46     4588.95    312.49 o 
   4   9   5      256.30      326.59     65.43 o 
   5   9   5    15857.89    18241.39   1102.60 o 
   6   9   5     9296.78    10460.32    578.31 o 
 -11  10   5     2300.23     2189.97    342.37 o 
 -10  10   5       22.49      107.78     35.03 o 
  -9  10   5        3.83       56.90     33.10 o 
  -8  10   5     5631.28     5622.11    433.89 o 
  -7  10   5     6787.18     7571.64    610.13 o 
  -6  10   5      104.91       35.82     47.16 o 
  -5  10   5     4543.15     4636.57    373.10 o 
  -4  10   5     1818.28     1382.96    243.79 o 
  -3  10   5     1455.92     1220.39    114.21 o 
  -2  10   5      945.42      657.99     86.57 o 
  -1  10   5    18959.63    18191.02    886.58 o 
   0  10   5     8758.06     8435.66    314.62 o 
   1  10   5     1978.44     1752.16    186.99 o 
   2  10   5     2820.83     2577.07    261.34 o 
   3  10   5      778.76      744.10    166.59 o 
   4  10   5      252.60      166.21     60.50 o 
   5  10   5    10009.57    10453.95    760.64 o 
 -10  11   5     2741.62     2646.39    529.90 o 
  -9  11   5       12.47       51.20     28.62 o 
  -8  11   5      442.69      402.57     57.00 o 
  -7  11   5     1447.53     1451.28    159.66 o 
  -6  11   5       28.22       37.35     45.62 o 
  -5  11   5     7382.41     9207.24    678.29 o 
  -4  11   5     6696.73     7336.78    417.07 o 
  -3  11   5       81.86       57.69     15.34 o 
  -2  11   5        1.56        5.92     19.87 o 
  -1  11   5      954.56      911.52    296.44 o 
   0  11   5      413.01      360.33     96.25 o 
   1  11   5     4325.93     4092.98    428.89 o 
   2  11   5     6395.89     5464.07    432.93 o 
   3  11   5     2115.87     1603.61    283.10 o 
   4  11   5       53.83       95.05     70.05 o 
  -9  12   5      175.22      108.29     55.90 o 
  -8  12   5     2222.46     2416.84    348.81 o 
  -7  12   5      162.36      195.47     59.45 o 
  -6  12   5      110.02      184.48     59.87 o 
  -5  12   5     2881.33     3273.34    241.67 o 
  -4  12   5     4702.35     5699.11    357.76 o 
  -3  12   5        5.10       -7.31     30.76 o 
  -2  12   5     2977.81     3057.57    434.98 o 
  -1  12   5     1248.71     1157.81    130.68 o 
   0  12   5       10.44       74.60     54.31 o 
   1  12   5      714.89      748.39     85.80 o 
   2  12   5     4304.26     3583.14    444.41 o 
   3  12   5      460.30      384.28     95.20 o 
  -7  13   5      928.53     1292.92    235.97 o 
  -6  13   5       20.28       40.05     43.11 o 
  -5  13   5      202.88      348.06     78.45 o 
  -4  13   5     1834.82     1976.57    236.15 o 
  -3  13   5      459.78      488.62     86.02 o 
  -2  13   5    11214.71    12639.00    916.67 o 
  -1  13   5     4921.86     5632.66    581.29 o 
   0  13   5      153.12      184.70     67.01 o 
   1  13   5       70.16       19.05     22.96 o 
  -4 -15   6      625.56      654.13     65.53 o 
  -3 -15   6     4166.10     4898.92    325.09 o 
  -2 -15   6     1699.57     1771.48    219.29 o 
  -1 -15   6      301.67      222.60     31.96 o 
   0 -15   6       42.54       25.91     19.64 o 
   1 -15   6      116.90      124.65     34.94 o 
   2 -15   6        7.40       73.94     37.79 o 
   3 -15   6     1064.34     1016.64     88.04 o 
   4 -15   6     3184.52     2994.48    423.67 o 
  -6 -14   6     3302.42     3295.02    288.98 o 
  -5 -14   6      330.32      311.06     46.97 o 
  -4 -14   6       59.50       95.16     98.26 o 
  -3 -14   6     4568.69     4875.10    292.91 o 
  -2 -14   6     7711.04     8948.23    254.86 o 
  -1 -14   6      618.74      592.64     71.67 o 
   0 -14   6     9867.69    10877.87    501.11 o 
   1 -14   6     1826.43     1689.31    125.85 o 
   2 -14   6      462.15      373.93     79.99 o 
   3 -14   6     1075.56      830.58    101.39 o 
   4 -14   6     5761.19     5792.19    436.50 o 
   5 -14   6        1.40       22.28     26.62 o 
   6 -14   6     8393.92     9076.44    585.60 o 
  -7 -13   6     5420.19     5472.00    484.07 o 
  -6 -13   6     8264.81     9085.38    874.02 o 
  -5 -13   6       49.46       84.40     33.96 o 
  -4 -13   6     3386.01     3849.79    286.42 o 
  -3 -13   6       29.99       33.75     25.23 o 
  -2 -13   6     2708.16     3152.86    170.25 o 
  -1 -13   6     3548.67     3752.25    171.12 o 
   0 -13   6    25860.97    28494.11   1006.91 o 
   1 -13   6     4054.44     3729.15    201.28 o 
   2 -13   6     1482.04     1368.22    107.60 o 
   3 -13   6      669.24      525.06    133.37 o 
   4 -13   6     5161.43     5253.53    330.27 o 
   5 -13   6      276.20      421.17     81.15 o 
   6 -13   6    17694.79    18910.07   1014.83 o 
   7 -13   6     4374.69     3994.08    472.96 o 
  -8 -12   6      634.86      450.23     70.82 o 
  -7 -12   6     2693.58     2482.14    201.53 o 
  -6 -12   6    11622.81    12510.35    376.28 o 
  -5 -12   6      335.14      395.74    119.72 o 
  -4 -12   6    11735.54    14199.73    444.36 o 
  -3 -12   6     1324.95     1283.64    106.25 o 
  -2 -12   6     1449.17     1626.15    142.00 o 
  -1 -12   6     1579.20     1505.07    121.17 o 
   0 -12   6    12263.00    11961.65    440.12 o 
   1 -12   6      466.63      418.42     54.27 o 
   2 -12   6    12867.99    13952.53    451.97 o 
   3 -12   6     7222.76     7425.54    315.38 o 
   4 -12   6       70.17       44.95     16.94 o 
   5 -12   6      146.90      127.93     22.78 o 
   6 -12   6     4496.56     3985.70    195.40 o 
   7 -12   6     1079.14     1049.51    224.95 o 
   8 -12   6     2589.30     2041.77    211.37 o 
  -9 -11   6     1034.48      639.97    208.65 o 
  -8 -11   6      195.25      147.60     18.76 o 
  -7 -11   6      584.10      532.55     75.77 o 
  -6 -11   6       12.33       56.49     17.15 o 
  -5 -11   6     2129.97     2347.29    187.40 o 
  -4 -11   6     7157.05     8343.92    584.35 o 
  -3 -11   6     4879.74     4973.92    270.95 o 
  -2 -11   6       79.47      135.28     78.86 o 
  -1 -11   6     2566.64     2470.93    149.75 o 
   0 -11   6       15.76       52.09     23.07 o 
   1 -11   6       91.29      168.78     51.20 o 
   2 -11   6     3860.20     3817.21    271.59 o 
   3 -11   6     9449.72     9119.84    285.96 o 
   4 -11   6     1200.43     1100.52     87.97 o 
   5 -11   6     1400.01     1267.37    113.09 o 
   6 -11   6      790.53      684.52    149.67 o 
   7 -11   6      286.06      209.49     28.69 o 
   8 -11   6     1310.47      935.48    182.25 o 
   9 -11   6     5707.56     5643.33    710.25 o 
 -10 -10   6     1029.37      735.45    227.58 o 
  -9 -10   6      928.10      881.95    109.62 o 
  -8 -10   6     2684.31     2662.96    171.94 o 
  -7 -10   6     4258.21     4597.16    204.63 o 
  -6 -10   6     2182.39     2029.03    160.33 o 
  -5 -10   6      591.03      542.00     81.36 o 
  -4 -10   6     1208.01     1187.17    141.17 o 
  -3 -10   6     2410.74     2486.54    245.91 o 
  -2 -10   6     1405.33     1426.17    248.58 o 
  -1 -10   6    23007.95    22514.20    395.42 o 
   0 -10   6    17102.81    16804.23    313.82 o 
   1 -10   6      516.65      620.88     55.78 o 
   2 -10   6      695.94      713.54     51.60 o 
   3 -10   6     4697.04     4660.22    217.30 o 
   4 -10   6       23.66       35.00     16.54 o 
   5 -10   6    13535.86    14512.23    728.55 o 
   6 -10   6     7797.40     7798.56    259.74 o 
   7 -10   6       77.05      122.73     29.24 o 
   8 -10   6      852.13      681.99     68.63 o 
   9 -10   6      641.05      555.99     98.11 o 
 -11  -9   6     3310.32     3654.05    362.65 o 
 -10  -9   6      851.25      729.56    120.99 o 
  -9  -9   6       40.68       33.05     77.68 o 
  -8  -9   6     1841.11     1734.46    129.60 o 
  -7  -9   6    10871.81    11175.13    243.16 o 
  -6  -9   6     2290.84     2382.55    135.35 o 
  -5  -9   6    11528.16    11028.06    354.75 o 
  -4  -9   6     1697.06     1545.73     83.72 o 
  -3  -9   6     6828.76     6739.95    201.81 o 
  -2  -9   6      512.33      414.75     69.23 o 
  -1  -9   6    25076.25    24211.71    488.61 o 
   0  -9   6     4594.06     4504.74    205.97 o 
   1  -9   6     5638.22     5410.87    194.58 o 
   2  -9   6     2871.69     2940.27    439.55 o 
   3  -9   6       57.99       80.54     15.94 o 
   4  -9   6     4253.56     4185.23    191.31 o 
   5  -9   6    16813.10    17875.40    408.39 o 
   6  -9   6     7810.75     8031.95    293.20 o 
   7  -9   6      726.06      625.43     67.46 o 
   8  -9   6     8353.00     8591.12    371.44 o 
   9  -9   6      988.41     1050.10     80.87 o 
  10  -9   6       51.56       71.19     43.11 o 
 -12  -8   6     2385.63     1452.91    436.10 o 
 -11  -8   6    13976.02    14641.32    795.98 o 
 -10  -8   6     1024.97      861.70    152.21 o 
  -9  -8   6     1806.19     1766.03    111.07 o 
  -8  -8   6     1980.79     1923.18    139.59 o 
  -7  -8   6    12431.47    12617.34    281.68 o 
  -6  -8   6     1239.52     1331.38    130.79 o 
  -5  -8   6    31824.33    32612.96    552.54 o 
  -4  -8   6    11478.32    10794.29    246.51 o 
  -3  -8   6     1900.74     1932.57    112.03 o 
  -2  -8   6      158.38      252.03     42.96 o 
  -1  -8   6     9663.28     9444.75    287.79 o 
   0  -8   6     1292.44     1208.30    216.41 o 
   1  -8   6    23275.79    23022.23    828.32 o 
   2  -8   6    26378.78    26026.92    815.69 o 
   3  -8   6       41.67       50.97      9.30 o 
   4  -8   6     2841.25     2564.27    111.18 o 
   5  -8   6     1249.91     1237.76     68.79 o 
   6  -8   6     2912.68     2723.44    155.13 o 
   7  -8   6     6607.85     6743.23    227.11 o 
   8  -8   6    15259.85    15956.94    874.30 o 
   9  -8   6     2325.94     2007.66    461.05 o 
  10  -8   6      688.77      596.78    106.74 o 
 -12  -7   6     1701.02     1207.94    301.25 o 
 -11  -7   6    12096.17    12121.62    745.00 o 
 -10  -7   6     1563.62     1357.37     94.80 o 
  -9  -7   6     5923.77     5739.64    257.50 o 
  -8  -7   6     4241.29     4194.50    177.07 o 
  -7  -7   6        7.95       25.91     11.39 o 
  -6  -7   6     3048.79     2979.26    157.34 o 
  -5  -7   6    25636.45    24955.05    669.77 o 
  -4  -7   6     4451.91     4082.61    135.59 o 
  -3  -7   6     7285.43     6466.81    475.01 o 
  -2  -7   6    18829.13    18561.75    400.16 o 
  -1  -7   6     1415.38     1540.95    106.27 o 
   0  -7   6       24.62       15.63      8.60 o 
   1  -7   6    11636.25    12298.98    295.20 o 
   2  -7   6    25085.44    25798.10    338.96 o 
   3  -7   6      525.08      480.32     54.62 o 
   4  -7   6     6630.93     6707.45    184.66 o 
   5  -7   6     4838.63     4800.11    195.99 o 
   6  -7   6      827.75      780.55     83.13 o 
   7  -7   6     1312.89     1363.11    111.33 o 
   8  -7   6     9668.82    10114.69    658.06 o 
   9  -7   6     1720.86     1742.66    341.41 o 
  10  -7   6     5885.97     6502.03    467.28 o 
 -13  -6   6       10.50       -6.58     35.66 o 
 -12  -6   6       42.82       71.25     34.30 o 
 -11  -6   6     1472.10     1281.84    224.47 o 
 -10  -6   6      227.93      203.78     31.53 o 
  -9  -6   6     2005.30     1834.43    136.57 o 
  -8  -6   6    12754.37    13491.60    610.24 o 
  -7  -6   6     5296.57     5128.33    216.57 o 
  -6  -6   6      210.36      179.76     14.80 o 
  -5  -6   6       22.35       61.32     15.13 o 
  -4  -6   6     5211.54     4595.94    169.20 o 
  -3  -6   6     1700.55     1697.79     66.55 o 
  -2  -6   6    43925.57    42602.29    728.91 o 
  -1  -6   6    18945.11    19397.05    313.11 o 
   0  -6   6     4010.55     4036.40    170.38 o 
   1  -6   6     3312.39     3270.95    109.42 o 
   2  -6   6      155.78      164.77     19.47 o 
   3  -6   6     4497.14     4012.59    119.74 o 
   4  -6   6    31761.04    32437.93   1039.21 o 
   5  -6   6    17588.90    18019.84    711.74 o 
   6  -6   6       73.35       70.35     62.17 o 
   7  -6   6     3998.30     3944.48    251.58 o 
   8  -6   6       50.45       64.90     44.17 o 
   9  -6   6       70.82       56.54     17.70 o 
  10  -6   6     2422.45     2396.62    287.30 o 
 -13  -5   6      108.06       56.52     34.86 o 
 -12  -5   6     8476.40     8802.05    560.02 o 
 -11  -5   6     4641.38     4333.40    332.72 o 
 -10  -5   6       80.52       89.93     14.82 o 
  -9  -5   6     3076.64     3069.65    191.11 o 
  -8  -5   6    12651.97    12841.80    464.90 o 
  -7  -5   6       79.81       75.98     22.65 o 
  -6  -5   6    11922.44    12012.70    367.76 o 
  -5  -5   6    14339.53    14500.86    391.95 o 
  -4  -5   6        8.14       78.54     11.31 o 
  -3  -5   6      424.64      699.06     60.67 o 
  -2  -5   6    15990.00    15551.86    453.02 o 
  -1  -5   6     6232.58     5970.65    161.18 o 
   0  -5   6     2805.84     3035.06    142.60 o 
   1  -5   6    12880.39    12592.62    296.69 o 
   2  -5   6     3494.49     3502.46    157.18 o 
   3  -5   6        0.48       24.12     29.72 o 
   4  -5   6     7969.29     8230.89    188.67 o 
   5  -5   6    12211.83    12355.74    323.15 o 
   6  -5   6     1931.85     1971.74    141.65 o 
   7  -5   6    16842.28    17184.28    725.33 o 
   8  -5   6    10513.73    10991.50    297.11 o 
   9  -5   6      242.10      235.97     44.86 o 
  10  -5   6      623.46      532.43     53.50 o 
  11  -5   6     2182.55     2204.56    499.02 o 
 -13  -4   6     1338.38     1221.58    195.85 o 
 -12  -4   6    11138.90    11482.32    522.68 o 
 -11  -4   6     4809.15     4886.67    269.18 o 
 -10  -4   6      413.52      363.15     68.07 o 
  -9  -4   6      307.96      312.56     21.36 o 
  -8  -4   6     1381.25     1231.29     75.33 o 
  -7  -4   6      795.23      817.64     64.51 o 
  -6  -4   6    55969.24    56902.84    821.88 o 
  -5  -4   6    27995.03    27250.81    470.76 o 
  -4  -4   6     2062.10     1938.77    111.20 o 
  -3  -4   6     8631.73     7909.15    493.98 o 
  -2  -4   6     1591.44     1724.21     66.00 o 
  -1  -4   6     2371.35     2361.63     93.43 o 
   0  -4   6    22485.40    22047.81    283.46 o 
   1  -4   6    31610.20    33082.92    316.23 o 
   2  -4   6     1545.55     1591.99     87.92 o 
   3  -4   6     5195.44     5339.91    157.09 o 
   4  -4   6       68.38      108.99     16.04 o 
   5  -4   6     2126.34     2107.66     81.03 o 
   6  -4   6     1268.79     1361.21    122.47 o 
   7  -4   6    26572.83    26750.48   1300.00 o 
   8  -4   6     2985.18     2644.66    175.40 o 
   9  -4   6     3500.00     3273.54    301.23 o 
  10  -4   6     1201.01     1076.53    161.74 o 
  11  -4   6      120.99      165.85     69.57 o 
 -14  -3   6        0.94       22.14     39.57 o 
 -13  -3   6     1789.27     1427.67    272.91 o 
 -12  -3   6    10719.19    11099.21    497.59 o 
 -11  -3   6      591.42      569.55     71.64 o 
 -10  -3   6     3871.33     3844.86    225.49 o 
  -9  -3   6     7319.86     7692.29    199.81 o 
  -8  -3   6      954.65      875.60     68.73 o 
  -7  -3   6     1022.29      964.20     65.58 o 
  -6  -3   6     8363.28     8050.09    202.07 o 
  -5  -3   6     5817.13     5310.50    159.87 o 
  -4  -3   6    12768.18    12504.32    494.86 o 
  -3  -3   6    19831.01    19388.05    588.99 o 
  -2  -3   6    16473.04    17123.92    366.95 o 
  -1  -3   6     2205.33     2174.20     65.25 o 
   0  -3   6      150.84      192.12     26.52 o 
   1  -3   6    17269.87    18055.17    238.16 o 
   2  -3   6     2022.01     2319.04    101.29 o 
   3  -3   6    40970.79    43494.85    450.90 o 
   4  -3   6    11154.14    11245.92    331.47 o 
   5  -3   6      380.84      370.02     32.93 o 
   6  -3   6     2335.78     2355.25    143.31 o 
   7  -3   6    11108.25    10612.84    384.92 o 
   8  -3   6      100.10       95.21     34.36 o 
   9  -3   6     7878.02     8186.43    481.59 o 
  10  -3   6     4828.88     4556.17    535.17 o 
  11  -3   6      923.51      890.29     74.75 o 
 -14  -2   6        7.50       69.36     38.35 o 
 -13  -2   6     1605.40     1456.20    263.98 o 
 -12  -2   6       66.06       56.85     18.15 o 
 -11  -2   6      194.14      128.91     25.60 o 
 -10  -2   6    10565.80    10891.85    450.19 o 
  -9  -2   6    29750.47    23841.55    491.10 o 
  -8  -2   6     2240.36     2159.26     72.93 o 
  -7  -2   6     4633.05     4304.07    132.03 o 
  -6  -2   6      126.72      164.42     27.73 o 
  -5  -2   6     6557.10     6127.28    202.46 o 
  -4  -2   6     7563.21     6264.23    298.68 o 
  -3  -2   6    69294.55    69315.45   1774.67 o 
  -2  -2   6    17461.69    18106.69    538.41 o 
  -1  -2   6    12836.08    14020.58    516.62 o 
   0  -2   6     7427.50     7720.81    112.80 o 
   1  -2   6      102.48      205.54     15.80 o 
   2  -2   6      707.93      922.05     60.85 o 
   3  -2   6    37647.22    41125.44    445.70 o 
   4  -2   6    17414.95    18503.52    306.14 o 
   5  -2   6     2140.25     2076.49     95.70 o 
   6  -2   6    17386.56    16617.87    388.99 o 
   7  -2   6     2488.03     2384.21    148.12 o 
   8  -2   6      160.41      139.91     71.52 o 
   9  -2   6     3405.55     3512.95    370.22 o 
  10  -2   6     6002.07     6421.97    480.65 o 
  11  -2   6      508.13      399.04     85.86 o 
 -14  -1   6      494.11      370.77     88.71 o 
 -13  -1   6    11228.32    12473.35    767.15 o 
 -12  -1   6    11370.66     7146.95    362.04 o 
 -11  -1   6      305.69      337.87     45.63 o 
 -10  -1   6      184.73      147.76     19.25 o 
  -9  -1   6     4868.66     4830.13    139.13 o 
  -8  -1   6        8.26       66.69     13.10 o 
  -7  -1   6    24719.82    25212.18    580.09 o 
  -6  -1   6    39733.75    39441.85    353.62 o 
  -5  -1   6     1344.13     1374.44     62.81 o 
  -4  -1   6     1592.72     1203.50     60.04 o 
  -3  -1   6    16246.89    16454.72    319.80 o 
  -2  -1   6     8200.56     7897.75    139.13 o 
  -1  -1   6     8539.97     9125.77    127.21 o 
   0  -1   6    41875.93    46262.55    343.66 o 
   1  -1   6     7929.04     8115.82    142.49 o 
   2  -1   6      293.25      378.57     22.79 o 
   3  -1   6     4626.70     5134.01    166.92 o 
   4  -1   6    12845.06    13540.10    294.10 o 
   5  -1   6     1262.18     1165.46     99.20 o 
   6  -1   6    28456.41    29558.94    418.32 o 
   7  -1   6    17754.52    17660.38    515.93 o 
   8  -1   6      491.91      435.80     92.44 o 
   9  -1   6      962.67      908.34    160.77 o 
  10  -1   6     1364.80     1147.52    127.16 o 
  11  -1   6      114.21       66.84     44.44 o 
 -14   0   6      945.77      925.97     88.59 o 
 -13   0   6    15786.63    17252.53    628.71 o 
 -12   0   6     7640.09     8220.26    229.59 o 
 -11   0   6     3100.10     3145.89    136.52 o 
 -10   0   6      930.53      959.75     70.72 o 
  -9   0   6      652.05      596.54     37.52 o 
  -8   0   6      851.21      922.05     51.34 o 
  -7   0   6    29375.00    29630.40    373.88 o 
  -6   0   6    30649.78    30239.84    345.46 o 
  -5   0   6     1262.40     1110.62     54.93 o 
  -4   0   6    33884.59    35108.07   1075.40 o 
  -3   0   6    15154.45    14100.86    248.66 o 
  -2   0   6      373.08      439.46     24.56 o 
  -1   0   6     9347.55    10475.56    145.04 o 
   0   0   6    33861.02    36738.77    221.69 o 
   1   0   6      736.24      599.72     30.78 o 
   2   0   6    41672.98    46015.80    288.01 o 
   3   0   6    10837.08    10768.28    233.86 o 
   4   0   6     1269.57     1453.93     76.65 o 
   5   0   6     2702.24     2768.30    113.11 o 
   6   0   6    23506.11    25268.69    476.56 o 
   7   0   6     5490.60     5541.79    308.62 o 
   8   0   6     4450.08     4512.28    309.00 o 
   9   0   6     5321.21     5156.66    321.28 o 
  10   0   6       51.16      135.49     71.13 o 
 -14   1   6      185.76      218.62     72.82 o 
 -13   1   6     1186.41     1102.59     86.48 o 
 -12   1   6       36.87       76.79     20.13 o 
 -11   1   6     6310.36     6755.46    188.17 o 
 -10   1   6    21539.11    22815.62    498.01 o 
  -9   1   6     2848.85     2875.98    106.08 o 
  -8   1   6      483.87      477.43     55.94 o 
  -7   1   6    11714.32    11054.12    596.53 o 
  -6   1   6     9703.57     8828.60    206.34 o 
  -5   1   6     2631.77     2256.84     61.28 o 
  -4   1   6    33253.91    33917.68    991.37 o 
  -3   1   6     4810.55     4583.65    139.20 o 
  -2   1   6      477.22      520.18     32.30 o 
  -1   1   6     2992.05     3017.15     94.03 o 
   0   1   6     9734.18    10156.49    169.11 o 
   1   1   6     5333.93     5298.17    129.15 o 
   2   1   6    27495.68    28966.58    427.30 o 
   3   1   6    22744.42    24013.51    759.54 o 
   4   1   6      521.08      575.15     35.15 o 
   5   1   6      170.66      161.50     26.51 o 
   6   1   6      275.43      341.71     42.49 o 
   7   1   6     1456.13     1297.55    110.49 o 
   8   1   6    10685.37    11396.08    491.44 o 
   9   1   6     5973.33     6446.85    412.23 o 
  10   1   6      287.56      241.87     64.67 o 
 -14   2   6     1721.71     1461.24    161.24 o 
 -13   2   6      370.37      252.75     28.89 o 
 -12   2   6      226.11      207.42     28.86 o 
 -11   2   6     4567.12     4865.36    231.31 o 
 -10   2   6     7737.04     7614.55    268.04 o 
  -9   2   6       86.13       70.89     38.06 o 
  -8   2   6     8678.00     8276.59    273.32 o 
  -7   2   6     1167.99      818.03     49.34 o 
  -6   2   6     2217.22     1914.77     78.30 o 
  -5   2   6    12030.81    10736.64    215.23 o 
  -4   2   6    41549.84    37608.96    921.55 o 
  -3   2   6     5457.11     4648.51    120.61 o 
  -2   2   6     7826.92     7728.46    252.40 o 
  -1   2   6    11988.40    12190.90    201.12 o 
   0   2   6      282.19      261.00     20.25 o 
   1   2   6     9192.64     9528.14    202.06 o 
   2   2   6    20014.19    21907.35    380.97 o 
   3   2   6     4727.25     4580.99    145.00 o 
   4   2   6     3522.75     3783.87    141.02 o 
   5   2   6     6481.05     6722.42    205.46 o 
   6   2   6     4509.21     4276.28    304.80 o 
   7   2   6      803.61      855.68     89.94 o 
   8   2   6      719.00      661.91     75.83 o 
   9   2   6     2001.79     1969.83    321.44 o 
  10   2   6        8.41       68.72     38.61 o 
 -14   3   6    15121.00    17303.45    530.55 o 
 -13   3   6     6474.44     6926.29    241.39 o 
 -12   3   6      122.20       86.46     15.11 o 
 -11   3   6      434.54      444.57     49.94 o 
 -10   3   6     2870.58     2725.29    149.36 o 
  -9   3   6     1350.59     1334.33    140.90 o 
  -8   3   6    18307.05    18325.04    498.39 o 
  -7   3   6    11070.50    10763.50    277.41 o 
  -6   3   6       47.27       83.48     17.35 o 
  -5   3   6     3749.75     3245.61    121.24 o 
  -4   3   6      198.50      186.78     19.74 o 
  -3   3   6      402.87      481.12     29.97 o 
  -2   3   6     5692.11     5561.66    182.45 o 
  -1   3   6    22499.13    23213.67    296.12 o 
   0   3   6    11705.74    11729.40    424.56 o 
   1   3   6     1584.13     1548.88     86.95 o 
   2   3   6     1005.57     1168.55     55.43 o 
   3   3   6     1615.01     1816.81    133.96 o 
   4   3   6     1104.55     1046.63     69.93 o 
   5   3   6    27331.98    27550.45    757.56 o 
   6   3   6    14563.30    15448.73    758.94 o 
   7   3   6       90.81       98.74     86.74 o 
   8   3   6     2439.60     2539.86    266.99 o 
   9   3   6       28.70       37.70     41.43 o 
 -14   4   6     6410.15     6919.45    351.85 o 
 -13   4   6     3889.02     4021.41    306.92 o 
 -12   4   6     1291.68     1203.98     89.78 o 
 -11   4   6     9939.63    10473.23    309.44 o 
 -10   4   6     1096.71     1047.03     81.23 o 
  -9   4   6      390.36      375.71     29.31 o 
  -8   4   6    18786.67    18205.50    604.66 o 
  -7   4   6    37006.24    36568.82   1347.55 o 
  -6   4   6       55.15      100.43     11.62 o 
  -5   4   6    45205.42    40174.73    692.18 o 
  -4   4   6    17704.97    15949.68    293.91 o 
  -3   4   6     4910.34     4582.66    123.50 o 
  -2   4   6      167.33      198.71     30.57 o 
  -1   4   6    25958.84    27620.66    255.74 o 
   0   4   6      437.63      385.07     35.06 o 
   1   4   6    39816.10    43052.65    425.95 o 
   2   4   6    23498.26    23888.75    391.81 o 
   3   4   6     2699.85     2647.01    113.10 o 
   4   4   6     2989.77     3214.94    251.63 o 
   5   4   6     9621.37    10000.51    399.65 o 
   6   4   6     6136.09     6579.35    504.19 o 
   7   4   6     6279.98     7019.31    293.64 o 
   8   4   6    14566.79    15861.06    697.55 o 
   9   4   6      461.63      512.97     71.91 o 
 -14   5   6      319.42      262.81     65.73 o 
 -13   5   6      544.28      425.31     49.72 o 
 -12   5   6     6770.63     7620.43    282.33 o 
 -11   5   6    11745.29    12919.78    283.60 o 
 -10   5   6      901.44      939.62     73.26 o 
  -9   5   6     4245.05     4290.02    210.05 o 
  -8   5   6     3262.12     2920.05    139.68 o 
  -7   5   6     2632.70     2663.63    177.66 o 
  -6   5   6     3020.12     2794.19     86.84 o 
  -5   5   6    38416.12    36768.75    660.77 o 
  -4   5   6    21750.86    18908.99    322.15 o 
  -3   5   6     5492.84     4948.86    114.80 o 
  -2   5   6     2825.00     2608.86     81.54 o 
  -1   5   6     8745.27     8756.95    229.12 o 
   0   5   6      285.75      335.39     30.96 o 
   1   5   6    47198.40    47812.08   1615.64 o 
   2   5   6    15324.51    16375.19    444.93 o 
   3   5   6        6.41       32.53     22.04 o 
   4   5   6     5342.79     5919.00    700.06 o 
   5   5   6       18.09       55.49     31.53 o 
   6   5   6       37.85       53.65     28.43 o 
   7   5   6     7276.57     8090.58    383.24 o 
   8   5   6     7480.36     8401.21    409.27 o 
   9   5   6       17.73       34.33     31.18 o 
 -13   6   6        5.44       38.18     13.75 o 
 -12   6   6     2210.42     2123.14     84.87 o 
 -11   6   6     7563.71     7785.67    253.27 o 
 -10   6   6       26.55       70.43     34.75 o 
  -9   6   6    14420.07    15049.10    357.56 o 
  -8   6   6     7048.91     7009.92    242.65 o 
  -7   6   6      624.83      565.37     40.23 o 
  -6   6   6     2855.78     2567.69     98.41 o 
  -5   6   6    11706.67    10685.81    184.20 o 
  -4   6   6       70.47       77.70     14.12 o 
  -3   6   6    15088.04    14384.36    272.72 o 
  -2   6   6    11351.83    10995.17    287.40 o 
  -1   6   6      954.10      904.49     84.48 o 
   0   6   6     1098.24     1055.64     87.27 o 
   1   6   6     5180.86     5479.44    160.35 o 
   2   6   6     2043.08     1887.61    156.68 o 
   3   6   6     1251.55     1427.96    188.27 o 
   4   6   6    14024.17    15159.40    571.84 o 
   5   6   6     3136.94     3208.45    343.82 o 
   6   6   6      122.61       76.87     33.64 o 
   7   6   6      768.29      545.13     53.83 o 
   8   6   6     1461.96     1453.41    196.96 o 
 -13   7   6       34.38       30.79     29.77 o 
 -12   7   6      107.53       71.27     37.17 o 
 -11   7   6      669.07      637.82     98.19 o 
 -10   7   6     3602.75     3750.54    197.46 o 
  -9   7   6     9176.48     9466.06    420.42 o 
  -8   7   6     5615.91     5804.37    324.89 o 
  -7   7   6      612.26      523.50     52.13 o 
  -6   7   6     1713.11     1439.81    121.70 o 
  -5   7   6     1471.63     1181.48     56.10 o 
  -4   7   6       92.93       92.57     18.22 o 
  -3   7   6     2541.36     2383.18    143.51 o 
  -2   7   6     4739.40     4503.10    134.14 o 
  -1   7   6      420.31      389.86     33.62 o 
   0   7   6     1159.34      980.66     66.13 o 
   1   7   6     1996.61     1728.72    155.04 o 
   2   7   6       12.55       88.17     47.78 o 
   3   7   6     2611.27     2913.54    375.24 o 
   4   7   6     7149.38     7357.58    451.65 o 
   5   7   6     4396.66     4007.27    453.30 o 
   6   7   6      226.66      180.66     55.51 o 
   7   7   6     2131.82     2025.13    214.31 o 
 -12   8   6     5002.46     4843.52    364.41 o 
 -11   8   6     1617.38     1783.06    324.03 o 
 -10   8   6       77.66       61.05     31.02 o 
  -9   8   6      826.73      751.49     75.83 o 
  -8   8   6     1761.43     1779.75    148.06 o 
  -7   8   6      672.39      638.64     83.64 o 
  -6   8   6    28548.64    28438.21    556.47 o 
  -5   8   6    16692.69    16824.14    373.46 o 
  -4   8   6      458.25      425.58     34.39 o 
  -3   8   6      194.64      196.14     32.16 o 
  -2   8   6     4710.62     4247.01    133.87 o 
  -1   8   6      182.96      120.46     34.98 o 
   0   8   6    13333.51    12326.11    802.10 o 
   1   8   6    14887.77    13631.70   1980.80 o 
   2   8   6      511.12      424.18     85.76 o 
   3   8   6      567.65      568.56     78.97 o 
   4   8   6     1479.99     1123.11    176.55 o 
   5   8   6      877.16      812.15    125.71 o 
   6   8   6     2309.11     1750.33    288.96 o 
   7   8   6     6679.95     8164.50    513.35 o 
 -12   9   6     8727.48     9793.15    455.37 o 
 -11   9   6     1945.68     1880.10    186.33 o 
 -10   9   6     9055.92    10358.14    493.82 o 
  -9   9   6     5785.48     6100.87    262.28 o 
  -8   9   6     3300.92     3569.21    203.21 o 
  -7   9   6       41.69       66.49     21.72 o 
  -6   9   6    17776.28    18948.62   1717.65 o 
  -5   9   6    11243.82    11364.21    711.51 o 
  -4   9   6     6248.60     6594.49    269.36 o 
  -3   9   6    11346.09    11056.84    344.74 o 
  -2   9   6      326.99      313.73     41.25 o 
  -1   9   6        9.97       14.95     16.08 o 
   0   9   6    10665.87     9489.29   1396.12 o 
   1   9   6    15240.51    15721.26    720.73 o 
   2   9   6       21.45       63.95     39.22 o 
   3   9   6     8921.33     9101.27    549.77 o 
   4   9   6     2774.67     2910.32    192.36 o 
   5   9   6      181.93      233.98     56.46 o 
   6   9   6     1160.46      838.85    174.18 o 
 -11  10   6        2.00       88.75     40.10 o 
 -10  10   6    12418.96    14810.97   1326.84 o 
  -9  10   6     7965.92     8795.91    920.78 o 
  -8  10   6      100.70      142.64     73.64 o 
  -7  10   6      795.22      847.42    138.93 o 
  -6  10   6     4390.43     4456.28    203.84 o 
  -5  10   6     1116.24      870.14    181.33 o 
  -4  10   6     9971.06    10862.33    425.48 o 
  -3  10   6    16505.87    16933.06    789.69 o 
  -2  10   6       39.88       29.63     32.21 o 
  -1  10   6     2980.32     2591.73    557.88 o 
   0  10   6       31.43      129.64     67.76 o 
   1  10   6     2186.58     1878.80    231.71 o 
   2  10   6      978.33      915.98    113.28 o 
   3  10   6    12364.20    12914.11    706.46 o 
   4  10   6     4739.20     4540.30    455.76 o 
   5  10   6     1017.03      921.69    215.58 o 
 -10  11   6     3505.55     3920.74    676.05 o 
  -9  11   6     2663.13     2691.05    622.52 o 
  -8  11   6      596.98      758.29     83.89 o 
  -7  11   6     4077.16     4952.94    389.59 o 
  -6  11   6     2054.62     2204.44    199.84 o 
  -5  11   6     1583.17     1434.89    207.38 o 
  -4  11   6     4946.23     5788.53    493.06 o 
  -3  11   6     2953.76     2729.23    589.68 o 
  -2  11   6      766.11      494.61    246.30 o 
  -1  11   6     3540.88     3123.45    476.17 o 
   0  11   6     2615.28     2100.51    215.91 o 
   1  11   6        5.21       37.64     26.30 o 
   2  11   6       88.55      145.35     60.90 o 
   3  11   6     4545.09     3983.83    367.91 o 
  -8  12   6      827.44      933.73     78.33 o 
  -7  12   6     7318.22     9206.67    518.29 o 
  -6  12   6     5651.42     6930.13    519.64 o 
  -5  12   6       14.44      -18.92     39.55 o 
  -4  12   6      517.23      529.63    107.99 o 
  -3  12   6      133.75       86.35     49.70 o 
  -2  12   6      658.38      763.69    106.34 o 
  -1  12   6     6363.43     5848.89    661.74 o 
   0  12   6     3281.92     2710.44    522.33 o 
   1  12   6      132.04      188.23     74.80 o 
   2  12   6      580.85      318.56    110.59 o 
  -6  13   6     1599.51     1457.93    324.19 o 
  -5  13   6      770.21      838.58     78.77 o 
  -4  13   6     4804.80     4374.01    641.62 o 
  -3  13   6     1087.85     1191.31    218.80 o 
  -2  13   6        8.55       37.93     27.19 o 
  -1  13   6     1111.92     1250.22    221.42 o 
  -4 -15   7     1213.10     1056.70    149.22 o 
  -3 -15   7      295.23      321.99    120.17 o 
  -2 -15   7     1132.27     1291.11    164.60 o 
  -1 -15   7     1229.86     1099.56    121.65 o 
   0 -15   7      245.08      234.55     49.46 o 
   1 -15   7     4592.51     4749.87    572.59 o 
   2 -15   7     1596.93     1508.06    271.06 o 
   3 -15   7      154.15      103.22     58.89 o 
  -6 -14   7      599.14      551.17     57.72 o 
  -5 -14   7     6171.28     7105.20    529.59 o 
  -4 -14   7     2120.98     2234.47    176.39 o 
  -3 -14   7     1573.18     1556.88    153.33 o 
  -2 -14   7     1116.93     1081.93    101.34 o 
  -1 -14   7      549.03      420.97     60.26 o 
   0 -14   7      404.87      407.71     46.42 o 
   1 -14   7     5554.03     5714.00    391.50 o 
   2 -14   7     4602.63     4560.55    132.31 o 
   3 -14   7       55.76      102.67     32.74 o 
   4 -14   7     2985.19     2385.72    452.46 o 
   5 -14   7     1007.74     1002.89    142.48 o 
  -7 -13   7       45.40       37.54     31.59 o 
  -6 -13   7       12.16       26.23     23.65 o 
  -5 -13   7     4404.20     5276.40    231.26 o 
  -4 -13   7     2054.13     2332.07    163.32 o 
  -3 -13   7     6980.60     8042.98    361.86 o 
  -2 -13   7    10719.16    11948.95    348.53 o 
  -1 -13   7      121.78       64.01     24.81 o 
   0 -13   7     1360.50     1265.19    122.69 o 
   1 -13   7     1193.13     1030.65     92.57 o 
   2 -13   7     8708.28     8769.35    382.29 o 
   3 -13   7     3081.97     2964.71    230.26 o 
   4 -13   7    17136.71    20142.39   1034.21 o 
   5 -13   7     3099.96     2950.67    404.88 o 
   6 -13   7     1978.01     1841.22    395.37 o 
  -8 -12   7     3694.44     3455.86    407.29 o 
  -7 -12   7     1375.51     1621.43    259.53 o 
  -6 -12   7     9619.70    10383.35    380.09 o 
  -5 -12   7       59.11      116.49     38.79 o 
  -4 -12   7      272.81      276.61     66.83 o 
  -3 -12   7     8059.66     8612.62    426.65 o 
  -2 -12   7    15252.84    15730.00    520.68 o 
  -1 -12   7      263.45      184.04     33.15 o 
   0 -12   7     4186.05     4196.76    278.81 o 
   1 -12   7     1469.89     1541.29    107.75 o 
   2 -12   7     2516.16     2359.60    185.35 o 
   3 -12   7     2531.92     2571.59    186.39 o 
   4 -12   7    15842.16    17053.49    709.18 o 
   5 -12   7     3120.14     2769.61    104.50 o 
   6 -12   7     5255.28     5159.45    444.09 o 
   7 -12   7     3483.67     2957.30    413.26 o 
  -9 -11   7     2412.65     2754.33    341.69 o 
  -8 -11   7     2485.60     2492.09     99.06 o 
  -7 -11   7     2712.02     2729.51    190.48 o 
  -6 -11   7    11219.75    11641.59    293.50 o 
  -5 -11   7     3697.35     3744.40    250.38 o 
  -4 -11   7       70.33       81.09     23.22 o 
  -3 -11   7       52.73      -10.43     30.13 o 
  -2 -11   7     1497.42     1331.60    144.89 o 
  -1 -11   7     2935.58     2515.16    128.62 o 
   0 -11   7    21204.57    21830.70    623.24 o 
   1 -11   7     2491.42     2548.10    176.23 o 
   2 -11   7      232.27      211.34     37.82 o 
   3 -11   7      284.70      205.80     24.36 o 
   4 -11   7      475.01      371.87     54.74 o 
   5 -11   7      204.34      182.81     39.62 o 
   6 -11   7     5629.77     5738.22    445.26 o 
   7 -11   7     2756.84     2403.24    295.23 o 
   8 -11   7      915.00      720.09    135.63 o 
 -10 -10   7     1831.78     1936.83    285.58 o 
  -9 -10   7     1658.62     1522.95    244.95 o 
  -8 -10   7      139.79      145.58     45.09 o 
  -7 -10   7     3740.94     3758.16    147.55 o 
  -6 -10   7     7368.77     7720.45    247.46 o 
  -5 -10   7      893.84      690.31     99.34 o 
  -4 -10   7      136.15      133.27     52.02 o 
  -3 -10   7     2554.22     2587.36    306.15 o 
  -2 -10   7     1113.94     1130.92    112.92 o 
  -1 -10   7     2576.14     2622.27    146.56 o 
   0 -10   7     5115.78     5139.05    179.05 o 
   1 -10   7     4656.53     4760.03    288.57 o 
   2 -10   7      545.35      504.38     44.62 o 
   3 -10   7    10996.13     8390.48   2008.08 o 
   4 -10   7     4073.67     3970.09    190.32 o 
   5 -10   7      683.14      679.91     54.08 o 
   6 -10   7     1908.70     1656.64    108.28 o 
   7 -10   7     2148.10     1984.74    111.22 o 
   8 -10   7       69.92       62.89     15.49 o 
   9 -10   7     4115.18     4582.57    580.46 o 
 -11  -9   7       66.25       44.23     43.93 o 
 -10  -9   7     6464.06     7614.13    461.14 o 
  -9  -9   7    10091.66    11179.87    338.10 o 
  -8  -9   7      216.58      168.29     30.54 o 
  -7  -9   7      469.90      401.07     47.71 o 
  -6  -9   7       94.15       72.00     17.66 o 
  -5  -9   7       23.67      128.93     66.87 o 
  -4  -9   7     9923.99     9854.75    309.97 o 
  -3  -9   7    25376.41    23994.13    522.94 o 
  -2  -9   7     6299.06     5946.83    373.17 o 
  -1  -9   7     1528.87     1504.54    129.48 o 
   0  -9   7      195.59      196.01     27.90 o 
   1  -9   7     2417.94     2215.47    181.94 o 
   2  -9   7      284.11      331.57     31.91 o 
   3  -9   7    21668.89    21234.80   1439.13 o 
   4  -9   7     4236.01     4250.94    179.24 o 
   5  -9   7      935.91      787.03     75.33 o 
   6  -9   7     1367.11     1251.56     95.84 o 
   7  -9   7      877.28      742.17     83.06 o 
   8  -9   7       54.80       39.44     50.39 o 
   9  -9   7     9322.38     9986.33    702.28 o 
 -12  -8   7       12.19       25.98     17.55 o 
 -11  -8   7      142.75      132.42     51.33 o 
 -10  -8   7     6918.83     7429.15    449.25 o 
  -9  -8   7    10755.31    10418.96   1878.08 o 
  -8  -8   7      943.35      834.87     93.14 o 
  -7  -8   7    17996.38    18480.66    722.93 o 
  -6  -8   7     3694.62     3509.14    140.69 o 
  -5  -8   7     5113.83     4626.85    155.55 o 
  -4  -8   7      865.12      751.75     60.23 o 
  -3  -8   7    25380.04    24382.88    832.30 o 
  -2  -8   7      706.45      686.48     55.20 o 
  -1  -8   7    48203.65    47958.96   1492.91 o 
   0  -8   7    13529.08    13153.17    248.14 o 
   1  -8   7     5483.73     5465.81    141.86 o 
   2  -8   7      326.54      286.83     43.26 o 
   3  -8   7    25062.72    25032.86    641.76 o 
   4  -8   7     3088.61     3109.43    150.26 o 
   5  -8   7    11355.16    11143.58    730.67 o 
   6  -8   7    14272.17    14926.08    502.32 o 
   7  -8   7       25.15       32.97     19.09 o 
   8  -8   7       71.43       76.04     20.41 o 
   9  -8   7     6315.06     6243.31    507.88 o 
 -12  -7   7      315.50      243.83     55.46 o 
 -11  -7   7     2559.86     2261.05    259.87 o 
 -10  -7   7      662.29      600.20    160.45 o 
  -9  -7   7     5239.29     4574.72    536.59 o 
  -8  -7   7     7717.35     8031.19    493.38 o 
  -7  -7   7    52394.67    53078.16   1589.73 o 
  -6  -7   7     8591.08     8406.95    316.26 o 
  -5  -7   7     6623.13     6911.85    146.68 o 
  -4  -7   7       47.24       56.97     10.73 o 
  -3  -7   7     3161.39     2942.68    114.51 o 
  -2  -7   7     4684.87     4623.76    135.66 o 
   0  -7   7    16021.67    16925.10    364.64 o 
   1  -7   7    11007.50    11747.35    284.47 o 
   2  -7   7     8220.97     7833.39    207.01 o 
   3  -7   7      122.31      138.66     33.34 o 
   4  -7   7     2221.75     2005.51    132.22 o 
   5  -7   7     8140.19     8360.83    409.41 o 
   6  -7   7    15803.79    17486.77    428.49 o 
   7  -7   7       43.68       69.59     26.35 o 
   8  -7   7     2765.39     2355.16    210.82 o 
   9  -7   7       42.43      108.29     34.11 o 
  10  -7   7      534.24      358.22     67.30 o 
 -13  -6   7     2284.56     1324.80    353.37 o 
 -12  -6   7      217.19       82.61     47.81 o 
 -11  -6   7     9399.12     9310.08    423.94 o 
 -10  -6   7     2505.66     1996.30    260.98 o 
  -9  -6   7      110.74      175.92     81.61 o 
  -8  -6   7      384.73      347.92     35.72 o 
  -7  -6   7     7493.70     7576.69    294.92 o 
  -6  -6   7      177.02      174.59     22.24 o 
  -5  -6   7     9189.05     8814.90    241.66 o 
  -4  -6   7    13043.81    11897.95    544.06 o 
  -3  -6   7     2469.56     2360.90    100.46 o 
  -2  -6   7     2967.18     2894.29    129.26 o 
  -1  -6   7    18412.67    18701.55    432.37 o 
   0  -6   7     9678.76     9631.38    285.63 o 
   1  -6   7     3224.23     3406.91    127.67 o 
   2  -6   7     8778.09     8996.21    238.90 o 
   3  -6   7    12550.24    12968.72    321.31 o 
   4  -6   7      178.32      169.29     31.64 o 
   5  -6   7     1729.94     1678.94    115.53 o 
   6  -6   7     1394.22     1381.12    138.66 o 
   7  -6   7      878.09      739.10     75.45 o 
   8  -6   7     8677.29     9476.10    412.96 o 
   9  -6   7     7670.84     7463.58    418.76 o 
  10  -6   7       57.72       76.92     25.44 o 
 -13  -5   7        1.12       44.27     28.45 o 
 -12  -5   7     1407.35     1053.51    176.05 o 
 -11  -5   7     9496.83     9322.63    517.09 o 
 -10  -5   7     6130.21     6157.97    401.27 o 
  -9  -5   7      256.41      180.49     27.56 o 
  -8  -5   7     2658.22     2634.27    134.62 o 
  -7  -5   7     1928.74     1701.20     95.83 o 
  -6  -5   7     1846.73     1665.15     76.39 o 
  -5  -5   7     2333.09     2293.42    110.46 o 
  -4  -5   7    12759.47    11946.33    642.60 o 
  -3  -5   7     4151.53     3957.37    164.14 o 
  -2  -5   7     8760.92     8794.32    374.43 o 
  -1  -5   7    18246.27    18729.32    246.70 o 
   0  -5   7      347.44      426.46     61.36 o 
   1  -5   7     1567.61     1650.03     78.27 o 
   2  -5   7    27158.54    28104.37    329.01 o 
   3  -5   7     8557.02     8484.65    193.23 o 
   4  -5   7     1749.59     1410.78     76.07 o 
   5  -5   7     3827.55     3774.72    165.13 o 
   6  -5   7      200.71      165.56     26.46 o 
   7  -5   7      678.55      672.50     64.88 o 
   8  -5   7     7238.95     7033.80    273.85 o 
   9  -5   7     6400.92     6083.74    707.40 o 
  10  -5   7       20.56       31.75     41.22 o 
 -13  -4   7     2347.79     1732.30    319.74 o 
 -12  -4   7      110.68       77.89     34.33 o 
 -11  -4   7      588.07      593.00     87.91 o 
 -10  -4   7     2968.77     2825.27    370.29 o 
  -9  -4   7     1079.54     1043.10     75.02 o 
  -8  -4   7    23906.00    24344.42    487.90 o 
  -7  -4   7    16162.14    16118.30    570.23 o 
  -6  -4   7      167.13      182.26     37.51 o 
  -5  -4   7      396.56      372.49     36.36 o 
  -4  -4   7    20167.79    19771.92    799.64 o 
  -3  -4   7      632.26      671.34     33.61 o 
  -2  -4   7    22075.87    22714.46    595.17 o 
  -1  -4   7    33273.60    38339.23    593.29 o 
   0  -4   7       64.39      236.29     22.71 o 
   1  -4   7      283.90      271.99     24.36 o 
   2  -4   7     3626.51     3840.48    137.47 o 
   3  -4   7      146.35      201.52     20.86 o 
   4  -4   7     7296.49     7298.65    178.78 o 
   5  -4   7    16890.84    16961.38    502.27 o 
   6  -4   7     4766.46     4730.57    231.74 o 
   7  -4   7     2113.81     1846.43    132.20 o 
   8  -4   7      306.43      246.83     48.89 o 
   9  -4   7     1830.06     1717.47    341.29 o 
  10  -4   7     1337.65      948.30    154.32 o 
 -14  -3   7     8301.07     8408.57    492.04 o 
 -13  -3   7       22.66       49.56     32.16 o 
 -12  -3   7     5885.17     5390.52    272.36 o 
 -11  -3   7     1175.56     1001.01     60.12 o 
 -10  -3   7     1028.75      787.63    125.21 o 
  -9  -3   7     3081.67     3133.48    135.71 o 
  -8  -3   7    33458.70    33791.27    555.96 o 
  -7  -3   7     9892.38     9469.29    261.18 o 
  -6  -3   7    13810.71    13609.94    309.83 o 
  -5  -3   7    20782.92    19571.63    799.24 o 
  -4  -3   7      300.37      373.54     24.71 o 
  -3  -3   7     1993.55     2074.78     60.92 o 
  -2  -3   7    78455.14    84518.16   1162.03 o 
  -1  -3   7    24260.13    25783.66    327.66 o 
   0  -3   7     6499.11     6804.70    257.66 o 
   1  -3   7    24556.67    25998.66    333.03 o 
   2  -3   7      877.25     1188.16     85.25 o 
   3  -3   7      128.15      194.91     22.30 o 
   4  -3   7     3234.72     3397.45    155.07 o 
   5  -3   7    19447.95    19334.82    427.05 o 
   6  -3   7      300.13      299.92     36.01 o 
   7  -3   7    12894.73    12615.23    387.74 o 
   8  -3   7     2424.74     2391.48    241.49 o 
   9  -3   7      682.04      483.13    123.81 o 
  10  -3   7      367.46      378.83     82.61 o 
 -14  -2   7     3458.62     3303.35    411.14 o 
 -13  -2   7     1782.15     1758.90    189.73 o 
 -12  -2   7    14378.77    14515.51    592.04 o 
 -11  -2   7     8554.86     8308.95    359.51 o 
 -10  -2   7     4249.93     3961.54    224.98 o 
  -9  -2   7      381.81      424.92     37.75 o 
  -8  -2   7     5004.54     4716.05    187.93 o 
  -7  -2   7      543.02      605.12     54.66 o 
  -6  -2   7    18185.77    17494.81    334.56 o 
  -5  -2   7    15786.42    15031.62    483.79 o 
  -4  -2   7     2249.66     2193.73     76.90 o 
  -3  -2   7     3232.20     3405.26     91.99 o 
  -2  -2   7     4109.85     4514.02    104.27 o 
  -1  -2   7     4506.18     4406.19    104.18 o 
   0  -2   7     9631.07    10676.99    178.20 o 
   1  -2   7    74700.05    81583.83    460.99 o 
   2  -2   7    39315.51    41223.70   1622.73 o 
   3  -2   7     2226.62     2404.85    136.99 o 
   4  -2   7      715.14      814.58     76.44 o 
   5  -2   7     4894.15     4631.77    172.37 o 
   6  -2   7     2256.24     2157.87    139.75 o 
   7  -2   7    21955.67    22118.94    558.00 o 
   8  -2   7     9328.44     8769.03    478.53 o 
   9  -2   7      599.44      501.48     92.33 o 
  10  -2   7     1270.83     1033.65     70.04 o 
 -14  -1   7      392.45      358.94     45.43 o 
 -13  -1   7     1766.69     1613.73     98.58 o 
 -12  -1   7     8320.33     8245.81    230.54 o 
 -11  -1   7     6295.25     6311.89    219.62 o 
 -10  -1   7       47.55       61.97     10.90 o 
  -9  -1   7    15263.90    15471.63    462.05 o 
  -8  -1   7    11597.01    11351.28    248.97 o 
  -7  -1   7      202.14      222.13     21.03 o 
  -6  -1   7     7358.45     7238.44    209.75 o 
  -5  -1   7    24080.84    22604.99    658.35 o 
  -4  -1   7       62.52       82.15      9.91 o 
  -3  -1   7    31358.72    34132.95    507.32 o 
  -2  -1   7     8749.96     9118.78    204.53 o 
  -1  -1   7      588.61      820.08     54.25 o 
   0  -1   7       56.06      148.43     13.01 o 
   1  -1   7    21657.96    25193.69    282.85 o 
   2  -1   7     3018.54     2988.33    100.82 o 
   3  -1   7    10976.71    11668.70    248.66 o 
   4  -1   7    11935.67    11871.44    241.94 o 
   5  -1   7     1603.74     1547.24    106.06 o 
   6  -1   7       22.55       15.96     61.84 o 
   7  -1   7     5651.10     5582.93    342.48 o 
   8  -1   7     6276.03     5463.06    475.39 o 
   9  -1   7      304.59      361.80     64.02 o 
  10  -1   7     6211.33     5993.96    537.25 o 
 -14   0   7     1238.35      967.51    123.79 o 
 -13   0   7      957.15      824.21     79.54 o 
 -12   0   7      457.83      515.61     62.69 o 
 -11   0   7      600.23      540.74     46.90 o 
 -10   0   7      960.10     1027.49     57.95 o 
  -9   0   7    18609.10    17670.93    896.88 o 
  -8   0   7    18111.41    17316.67    206.49 o 
  -7   0   7       49.45       94.34     20.87 o 
  -6   0   7     3591.27     3452.19    118.81 o 
  -5   0   7      169.80      198.93     12.91 o 
  -4   0   7     1036.55     1155.73     38.27 o 
  -3   0   7    35885.93    37840.00    239.56 o 
  -2   0   7    64983.38    68958.58    383.03 o 
  -1   0   7     3465.18     3578.63    105.64 o 
   0   0   7     9944.05    10930.64    183.47 o 
   1   0   7      260.81      337.39     24.78 o 
   2   0   7      510.92      741.89     50.46 o 
   3   0   7     9967.09    10597.26    230.98 o 
   4   0   7    18211.75    19409.35    509.08 o 
   5   0   7     1994.90     1986.92    148.98 o 
   6   0   7     3760.15     3858.37    524.90 o 
   7   0   7      815.35      793.52     95.16 o 
   8   0   7      117.92       82.98     39.95 o 
   9   0   7      833.56      801.00     87.09 o 
  10   0   7     6612.79     6780.51    496.11 o 
 -14   1   7      768.51      767.71    115.88 o 
 -13   1   7     6483.20     6767.67    343.20 o 
 -12   1   7     4275.57     4226.38    136.42 o 
 -11   1   7       19.44       22.90      9.31 o 
 -10   1   7     1026.81      989.26     68.25 o 
  -9   1   7    17335.84    16306.24    702.18 o 
  -8   1   7     3321.27     2880.95    101.91 o 
  -7   1   7    16779.56    16388.41    331.43 o 
  -6   1   7    31232.92    30530.22   1101.03 o 
  -5   1   7     2738.06     2580.29     83.90 o 
  -4   1   7     1338.46     1363.73     52.90 o 
  -3   1   7     7926.65     7987.15    129.90 o 
  -2   1   7     9523.69    10608.55    175.20 o 
  -1   1   7     8308.03     9289.62    156.95 o 
   0   1   7    42675.95    47082.32    470.29 o 
   1   1   7    19774.86    20397.89    409.36 o 
   2   1   7      405.99      491.63     43.32 o 
   3   1   7     1087.88     1118.69     62.50 o 
   4   1   7    11729.53    12202.33    313.25 o 
   5   1   7      233.69      315.29     44.28 o 
   6   1   7    16660.64    16397.42    414.15 o 
   7   1   7     7670.03     7982.82    275.13 o 
   8   1   7       59.16        9.62     53.21 o 
   9   1   7       39.95       92.55     55.82 o 
 -14   2   7     1407.48     1436.45    205.41 o 
 -13   2   7    11664.50    12743.34    541.93 o 
 -12   2   7     6926.95     6871.90    249.48 o 
 -11   2   7       10.79       20.81     12.14 o 
 -10   2   7     2982.47     2655.21    194.55 o 
  -9   2   7      111.41       99.58     33.21 o 
  -8   2   7       68.31       73.84     14.24 o 
  -7   2   7     9718.06     9250.46    277.05 o 
  -6   2   7    31536.18    30188.93    486.41 o 
  -5   2   7       50.10      134.66     25.57 o 
  -4   2   7     4993.39     4469.00    220.53 o 
  -3   2   7       22.75       75.64     13.73 o 
  -2   2   7     5490.40     4844.94    240.37 o 
  -1   2   7    17519.79    18769.22    280.88 o 
   0   2   7    45658.90    47502.40    849.00 o 
   1   2   7    15059.82    15515.05    397.17 o 
   2   2   7     5448.22     5257.31    140.71 o 
   3   2   7     3135.09     3145.52    124.83 o 
   4   2   7      183.68      188.73     47.29 o 
   5   2   7     5739.75     5869.29    472.54 o 
   6   2   7    21122.26    19502.72   2320.69 o 
   7   2   7     5564.42     5951.30    343.74 o 
   8   2   7      346.34      291.10     43.25 o 
   9   2   7     2771.63     3048.85    437.75 o 
 -14   3   7       36.16       38.67     16.69 o 
 -13   3   7     4181.07     3986.05    137.92 o 
 -12   3   7     5300.92     5209.67    314.99 o 
 -11   3   7     1894.81     1915.09    152.77 o 
 -10   3   7    26191.33    27075.21   1286.04 o 
  -9   3   7    10815.45    10222.22    548.60 o 
  -8   3   7      304.18      255.46     24.52 o 
  -7   3   7     4647.60     4215.89    212.91 o 
  -6   3   7     5172.39     4452.49    117.20 o 
  -5   3   7     1540.86     1367.35     65.55 o 
  -4   3   7    44831.94    42938.82   1642.95 o 
  -3   3   7    31819.11    31681.73    290.27 o 
  -2   3   7      172.27      199.73     17.75 o 
  -1   3   7       26.00       13.05     10.82 o 
   0   3   7     5907.98     6041.00    212.60 o 
   1   3   7     3068.29     3203.08     95.27 o 
   2   3   7    13286.10    13522.50    413.47 o 
   3   3   7    15786.83    17305.01    318.71 o 
   4   3   7      213.06      258.69     39.41 o 
   5   3   7      236.44      102.87     84.32 o 
   6   3   7     1589.72     1425.57    152.12 o 
   7   3   7     3565.66     3852.62    358.90 o 
   8   3   7      858.10      847.53     84.96 o 
   9   3   7     8337.00    10399.20    758.55 o 
 -14   4   7     1490.76      962.04    138.85 o 
 -13   4   7     2394.49     2122.88    158.93 o 
 -12   4   7      925.40      687.67     93.42 o 
 -11   4   7      179.15      145.10     21.33 o 
 -10   4   7    21496.55    22543.03   1310.10 o 
  -9   4   7     9985.30     9752.93    398.64 o 
  -8   4   7     4451.22     4483.23    247.34 o 
  -7   4   7     6576.20     6077.01    335.17 o 
  -6   4   7        7.03       32.00      9.14 o 
  -5   4   7      354.07      285.41     27.16 o 
  -4   4   7    34660.04    33469.00    866.37 o 
  -3   4   7    19919.56    18876.94    340.85 o 
  -2   4   7     1401.37     1339.95     50.75 o 
  -1   4   7    16327.52    16904.13    204.57 o 
   0   4   7    10526.44    10991.60    253.96 o 
   1   4   7      378.36      441.18     35.64 o 
   2   4   7     7166.99     7392.29    185.90 o 
   3   4   7    17476.15    18352.42    338.40 o 
   4   4   7     5102.33     5549.02    336.75 o 
   5   4   7     6405.87     6483.98    326.70 o 
   6   4   7     9576.85    10472.63    665.74 o 
   7   4   7       92.28       19.20     21.60 o 
   8   4   7       27.87      120.27     40.73 o 
 -13   5   7     8003.14     8366.26    330.98 o 
 -12   5   7       65.03       68.01     21.98 o 
 -11   5   7       81.61       45.34     41.71 o 
 -10   5   7     4404.12     4418.54    230.11 o 
  -9   5   7      761.13      785.08     63.12 o 
  -8   5   7     5168.55     5091.93    225.15 o 
  -7   5   7    23769.06    23912.67    894.40 o 
  -6   5   7     4794.27     4170.88    112.15 o 
  -5   5   7     2138.13     1910.06     72.41 o 
  -4   5   7       66.28      115.04     12.29 o 
  -3   5   7     6430.19     6039.58    162.77 o 
  -2   5   7     1102.10      978.58     60.10 o 
  -1   5   7    47702.80    47958.88   1510.78 o 
   0   5   7    16718.59    16691.79    291.83 o 
   1   5   7     1258.83     1374.75    142.40 o 
   2   5   7      200.33      334.09     40.69 o 
   3   5   7     5318.83     5498.10    437.01 o 
   4   5   7       33.56       83.11     52.17 o 
   5   5   7    18414.35    20704.03    922.01 o 
   6   5   7    13880.05    15871.55    754.04 o 
   7   5   7        2.16       59.44     33.24 o 
   8   5   7      693.84      705.05     93.34 o 
 -13   6   7     4087.40     3778.25    286.90 o 
 -12   6   7      588.63      565.50     69.98 o 
 -11   6   7     6938.42     7430.10    253.98 o 
 -10   6   7     1832.07     1722.64    128.12 o 
  -9   6   7       60.17       56.50     11.79 o 
  -8   6   7     7193.80     7146.95    231.40 o 
  -7   6   7    10196.54    10124.52    396.41 o 
  -6   6   7     2190.96     1918.47    111.17 o 
  -5   6   7     6238.17     6000.41    146.14 o 
  -4   6   7     4352.00     4007.58    121.94 o 
  -3   6   7      132.18       95.17     25.70 o 
  -2   6   7     2660.30     2544.64     85.89 o 
  -1   6   7    28063.11    28346.72    720.93 o 
   0   6   7     4291.03     4278.57    157.78 o 
   1   6   7     1750.76     1563.10    182.25 o 
   2   6   7     9605.48     9699.74    378.82 o 
   3   6   7      513.44      448.81     59.67 o 
   4   6   7     1028.23      811.02    108.31 o 
   5   6   7    10631.89    11793.87    663.76 o 
   6   6   7     2269.09     2035.96    251.02 o 
   7   6   7      426.72      330.14     54.38 o 
 -13   7   7      583.04      482.00    120.38 o 
 -12   7   7     1345.91     1227.88    114.04 o 
 -11   7   7    10955.45    11819.23    569.28 o 
 -10   7   7     5341.25     5812.86    315.84 o 
  -9   7   7       37.49       68.72     23.06 o 
  -8   7   7      180.41      208.11     38.12 o 
  -7   7   7     3439.88     3317.64    169.84 o 
  -6   7   7     3698.78     3481.26    140.82 o 
  -5   7   7    24270.41    23794.86    329.37 o 
  -4   7   7    11714.05    12083.13    399.98 o 
  -3   7   7      238.04      263.93     30.26 o 
  -2   7   7       33.46       71.95     14.66 o 
  -1   7   7      656.39      693.80     64.90 o 
   0   7   7     1062.54      966.35    109.76 o 
   1   7   7     8803.74     8953.15    348.49 o 
   2   7   7     8461.37     8476.33    357.35 o 
   3   7   7      439.41      525.46     82.56 o 
   4   7   7       43.38      134.96     70.46 o 
   5   7   7       71.89       12.68     34.69 o 
   6   7   7      248.86      174.47     46.94 o 
   7   7   7      585.63      494.45    115.08 o 
 -12   8   7      624.39      569.81     62.87 o 
 -11   8   7     4235.44     4489.35    422.19 o 
 -10   8   7     2155.57     2244.33    241.56 o 
  -9   8   7      220.30      228.31     42.76 o 
  -8   8   7     2525.13     2822.57    176.86 o 
  -7   8   7      779.10      706.58     80.15 o 
  -6   8   7      620.35      505.96     49.89 o 
  -5   8   7     4272.81     4018.50    179.76 o 
  -4   8   7     8512.96     8580.19    273.64 o 
  -3   8   7       16.82       60.37     15.79 o 
  -2   8   7    12389.16    11483.96    623.18 o 
  -1   8   7    11775.78    10858.79    718.03 o 
   0   8   7      413.24      327.97     40.39 o 
   1   8   7     2537.83     2421.23    225.30 o 
   2   8   7     4280.45     4531.09    306.04 o 
   3   8   7      501.35      430.20     94.03 o 
   4   8   7     7357.63     7330.09    492.79 o 
   5   8   7     7384.99     8073.45    622.15 o 
   6   8   7        7.56       54.55     48.45 o 
 -11   9   7       35.19       21.33     24.22 o 
 -10   9   7      348.97      261.67     61.67 o 
  -9   9   7     3534.74     3579.91    396.21 o 
  -8   9   7    18576.38    20064.75   1498.08 o 
  -7   9   7     2984.50     3405.24    241.14 o 
  -6   9   7     1837.44     1636.29    200.21 o 
  -5   9   7      876.11      722.26    185.85 o 
  -4   9   7     3177.68     2919.41    207.53 o 
  -3   9   7      161.92      124.58     34.09 o 
  -2   9   7    18419.26    16952.36   1161.13 o 
  -1   9   7    13512.62    12853.28   1587.41 o 
   0   9   7     1024.91     1047.06    137.09 o 
   1   9   7     4239.26     3820.84    396.02 o 
   2   9   7      384.95      481.17     91.80 o 
   3   9   7      372.71      405.13     78.49 o 
   4   9   7     7913.90     8190.97    629.95 o 
   5   9   7    10176.38    11263.88    805.11 o 
 -11  10   7     2736.94     2773.45    429.63 o 
 -10  10   7      359.41      328.98    101.29 o 
  -9  10   7       31.01       94.50     38.46 o 
  -8  10   7     8536.48    10431.59    833.28 o 
  -7  10   7     2496.07     2823.27    303.29 o 
  -6  10   7    11827.40    14363.02    636.71 o 
  -5  10   7    11742.84    12459.31    922.96 o 
  -4  10   7      782.90      588.32    176.00 o 
  -3  10   7      126.49       81.87     33.02 o 
  -2  10   7    10083.29     9607.29   1001.64 o 
  -1  10   7     4628.90     4369.84    281.35 o 
   0  10   7     7367.44     7039.87    423.77 o 
   1  10   7    10928.35    10663.98    655.71 o 
   2  10   7      314.11      297.13     52.42 o 
   3  10   7      269.34      268.70     61.75 o 
   4  10   7     1165.68      765.59    205.27 o 
  -9  11   7      449.98      426.73     61.69 o 
  -8  11   7      326.07      369.28     59.14 o 
  -7  11   7      518.04      532.11    112.80 o 
  -6  11   7     8655.60    10486.19    649.26 o 
  -5  11   7     4518.10     4759.88    387.89 o 
  -4  11   7      978.30     1041.38    133.64 o 
  -3  11   7     1722.92     1565.02    168.22 o 
  -2  11   7        5.44       38.24     46.32 o 
  -1  11   7      331.17      343.38     52.92 o 
   0  11   7     3725.12     3245.50    389.25 o 
   1  11   7     5484.66     5091.87    457.88 o 
   2  11   7      191.70      298.36     81.35 o 
  -8  12   7      646.21      869.03    156.83 o 
  -7  12   7      336.89      352.64     70.61 o 
  -6  12   7     2674.94     3261.02    460.31 o 
  -5  12   7     1202.32     1197.89    117.75 o 
  -4  12   7      165.14      136.48     49.68 o 
  -3  12   7     2398.57     2072.43    350.99 o 
  -2  12   7     2254.08     2026.26    231.87 o 
  -1  12   7      695.22      691.53     90.48 o 
   0  12   7       66.44       65.70     64.35 o 
  -4 -15   8     4966.07     6455.06    731.49 o 
  -3 -15   8     2316.77     2122.98    291.74 o 
  -2 -15   8      405.84      382.89     50.59 o 
  -1 -15   8     2163.07     2055.04    152.93 o 
   0 -15   8      549.35      493.37     63.92 o 
   1 -15   8       33.54       33.73     68.68 o 
   2 -15   8     2503.84     2867.22    407.99 o 
   3 -15   8     4035.50     4159.98    546.15 o 
  -6 -14   8      624.42      620.89     73.20 o 
  -5 -14   8      411.44      324.97     50.39 o 
  -4 -14   8      438.39      346.08     78.65 o 
  -3 -14   8      599.50      563.05     51.94 o 
  -2 -14   8     2612.31     3109.60    139.71 o 
  -1 -14   8    10336.10    11238.12    485.02 o 
   0 -14   8     1865.66     1693.13     84.69 o 
   1 -14   8      492.96      409.64     43.40 o 
   2 -14   8        6.07       78.37     25.34 o 
   3 -14   8      812.48      741.06    104.65 o 
   4 -14   8      132.52      109.34     45.72 o 
   5 -14   8     5362.62     5592.52    740.14 o 
  -7 -13   8     5630.62     6362.46    169.16 o 
  -6 -13   8      234.94      202.36     39.16 o 
  -5 -13   8     6955.79     7960.96    344.66 o 
  -4 -13   8     3871.04     3995.76    224.87 o 
  -3 -13   8      805.29      810.75    121.07 o 
  -2 -13   8       71.87      100.06     47.78 o 
  -1 -13   8    10452.45    10287.58    323.17 o 
   0 -13   8     3098.89     2954.26    231.13 o 
   1 -13   8     8974.31     9141.81    288.88 o 
   2 -13   8    10308.78    10552.86    329.65 o 
   3 -13   8       76.74       85.08     28.47 o 
   4 -13   8       24.38       16.45     13.11 o 
   5 -13   8     4457.43     3980.15    365.00 o 
   6 -13   8     4403.13     4329.36    389.34 o 
  -9 -12   8     1107.75      908.34    158.35 o 
  -8 -12   8      204.96      263.43     62.43 o 
  -7 -12   8     1378.96     1155.22    341.94 o 
  -6 -12   8      638.15      603.46     75.59 o 
  -5 -12   8    14748.12    18770.60   1123.72 o 
  -4 -12   8     8598.04     9453.00    482.88 o 
  -3 -12   8     1058.85      992.82     93.04 o 
  -2 -12   8     3427.51     3283.48    164.82 o 
  -1 -12   8       40.14       54.53     23.56 o 
   0 -12   8       64.38       55.58     68.40 o 
   1 -12   8     5543.58     5600.74    903.09 o 
   2 -12   8     8598.55     8810.04    355.88 o 
   3 -12   8      653.37      432.78     96.81 o 
   4 -12   8     3733.61     3260.78    125.43 o 
   5 -12   8      144.52      137.59     46.82 o 
 -10 -11   8      225.77      175.65     68.41 o 
  -9 -11   8     2154.28     2278.42    279.15 o 
  -8 -11   8     3998.91     4158.86    197.86 o 
  -7 -11   8        9.75       29.45     14.87 o 
  -6 -11   8      256.54      172.68     63.00 o 
  -5 -11   8     8207.48     8991.16    693.95 o 
  -4 -11   8     7580.28     7876.81    431.75 o 
  -3 -11   8     3224.24     3213.33    283.14 o 
  -2 -11   8    14339.12    14195.28    396.67 o 
  -1 -11   8     3917.76     3361.55    207.53 o 
   0 -11   8      128.68       76.95     26.43 o 
   1 -11   8     2442.73     2492.88    230.67 o 
   2 -11   8     4727.39     4800.22    316.36 o 
   3 -11   8     1823.24     1616.26    124.42 o 
   4 -11   8    10725.20     9800.34   1653.94 o 
   5 -11   8     4703.90     4601.68    280.32 o 
   6 -11   8      240.88      156.86     20.55 o 
   7 -11   8      153.14       92.62     35.38 o 
 -10 -10   8      172.82      134.16     70.04 o 
  -9 -10   8     3436.24     3589.11    335.55 o 
  -8 -10   8     2888.16     2794.21    171.38 o 
  -7 -10   8      669.98      524.23     52.84 o 
  -6 -10   8     1773.46     1447.42    135.06 o 
  -5 -10   8      503.17      479.09     55.22 o 
  -4 -10   8      516.15      497.86     55.80 o 
  -3 -10   8     6531.70     5769.76    311.81 o 
  -2 -10   8    10484.04    10531.68    439.83 o 
  -1 -10   8     2172.15     2215.11    145.72 o 
   0 -10   8     2036.10     2084.62    150.36 o 
   1 -10   8     2374.58     2260.55    133.66 o 
   2 -10   8        8.59        6.17     13.62 o 
   3 -10   8     3766.45     3602.01    175.78 o 
   4 -10   8    11196.19    11232.74    401.18 o 
   5 -10   8     5268.20     4948.10    189.07 o 
   6 -10   8       35.09       90.98     25.76 o 
   7 -10   8      602.03      529.04     59.22 o 
   8 -10   8      325.04      226.20     38.28 o 
 -11  -9   8     2936.49     2286.80    408.10 o 
 -10  -9   8       20.47       53.62     27.55 o 
  -9  -9   8       53.11       86.96     41.08 o 
  -8  -9   8     5019.63     5027.00    253.20 o 
  -7  -9   8      299.63      216.11     28.64 o 
  -6  -9   8    11821.42    12079.45    431.15 o 
  -5  -9   8     5445.67     5176.58    282.63 o 
  -4  -9   8       21.58       41.68     14.92 o 
  -3  -9   8      844.10      860.59     69.46 o 
  -2  -9   8     4461.04     4224.88    223.43 o 
  -1  -9   8       89.39       74.40     25.77 o 
   0  -9   8     6163.78     6682.36    305.54 o 
   1  -9   8    13785.13    14255.66    623.45 o 
   2  -9   8     7212.55     7306.91    255.87 o 
   3  -9   8        5.02        9.25     23.21 o 
   4  -9   8      650.39      613.69     62.02 o 
   5  -9   8     1365.55     1348.96     82.54 o 
   6  -9   8     1785.30     1575.42    175.84 o 
   7  -9   8    14178.70    15759.92    677.66 o 
   8  -9   8     5763.98     5955.04    321.94 o 
 -12  -8   8     8950.13     8962.40    915.44 o 
 -11  -8   8     4685.15     3952.13    362.91 o 
 -10  -8   8     2908.85     2443.49    219.75 o 
  -9  -8   8     4650.60     4332.87    208.72 o 
  -8  -8   8        4.57       50.61     28.55 o 
  -7  -8   8      310.52      285.85     28.14 o 
  -6  -8   8    15118.47    15109.99    286.90 o 
  -5  -8   8    21327.94    22357.40    435.28 o 
  -4  -8   8       19.45       46.11     13.07 o 
  -3  -8   8    26606.35    28169.39   1056.38 o 
  -2  -8   8     2489.78     2167.15    147.56 o 
  -1  -8   8     1518.26     1370.05    126.13 o 
   0  -8   8     2908.86     2738.94     96.04 o 
   1  -8   8    26626.77    27785.88    531.95 o 
   2  -8   8      984.20      940.18     69.09 o 
   3  -8   8    21550.41    22570.13    486.61 o 
   4  -8   8     4223.51     4250.12    230.13 o 
   5  -8   8      788.25      711.25     61.77 o 
   6  -8   8      314.70      265.04     40.75 o 
   7  -8   8    15256.86    14904.71    897.32 o 
   8  -8   8     6912.19     7128.39    377.11 o 
   9  -8   8     4073.30     3880.08    545.66 o 
 -12  -7   8     2949.29     2375.39    257.67 o 
 -11  -7   8     1056.49      885.41     92.64 o 
 -10  -7   8     7263.66     6889.31    369.01 o 
  -9  -7   8     9839.01    10054.43    534.47 o 
  -8  -7   8       55.21       75.60     38.09 o 
  -7  -7   8     2420.60     2315.90    146.14 o 
  -6  -7   8     3032.22     2888.41    106.87 o 
  -5  -7   8    11855.53    11336.85    268.60 o 
  -4  -7   8     5073.46     5005.87    247.68 o 
  -3  -7   8    61973.44    62008.66   4443.09 o 
  -2  -7   8    16810.59    17327.77    561.82 o 
  -1  -7   8     1038.67      950.33     48.19 o 
   0  -7   8      180.97      172.53     37.91 o 
   1  -7   8    13367.57    13425.45    359.44 o 
   2  -7   8      691.97      658.79     52.03 o 
   3  -7   8    64812.04    61658.36   3277.78 o 
   4  -7   8    22295.37    22456.87    849.88 o 
   5  -7   8      638.85      629.64     54.59 o 
   6  -7   8     2871.69     2751.98    189.42 o 
   7  -7   8     2790.53     2459.93    156.43 o 
   8  -7   8      351.92      315.54     95.32 o 
   9  -7   8     9074.51     8501.57    548.39 o 
 -13  -6   8     3357.12     2309.43    260.20 o 
 -12  -6   8     1630.74     1408.99    144.20 o 
 -11  -6   8      162.12      180.69     44.14 o 
 -10  -6   8     4160.97     3699.00    271.07 o 
  -9  -6   8    13399.24    13837.08    739.48 o 
  -8  -6   8        8.89       19.17     17.68 o 
  -7  -6   8    12971.70    13124.48    466.13 o 
  -6  -6   8     2835.55     2518.46    104.42 o 
  -5  -6   8     1299.64     1259.09     63.20 o 
  -4  -6   8     5531.81     5470.50    185.16 o 
  -3  -6   8    26487.11    26977.92    462.30 o 
  -2  -6   8     1709.42     1737.38    152.26 o 
  -1  -6   8    12475.42    12572.36    305.24 o 
   0  -6   8     4749.06     4649.62    136.29 o 
   1  -6   8       11.90       53.25     14.74 o 
   2  -6   8     7115.52     7275.19    200.70 o 
   3  -6   8    19539.73    20320.80    366.26 o 
   4  -6   8     6464.91     6035.22    165.50 o 
   5  -6   8     2556.14     2323.78    110.95 o 
   6  -6   8     7608.30     6995.73    261.17 o 
   7  -6   8     2874.54     2625.15    189.94 o 
   8  -6   8     1879.68     1789.49    138.34 o 
   9  -6   8     3401.41     2712.54    301.36 o 
 -13  -5   8     7429.97     6631.62    362.75 o 
 -12  -5   8     2508.55     1796.96    184.76 o 
 -11  -5   8       21.83       56.56     43.93 o 
 -10  -5   8      292.90      287.66     36.31 o 
  -9  -5   8      261.58      259.24     35.15 o 
  -8  -5   8     2664.28     2543.27    138.97 o 
  -7  -5   8    13839.27    13634.44    566.35 o 
  -6  -5   8    10727.08     9769.58    388.55 o 
  -5  -5   8     2146.13     1961.46     68.07 o 
  -4  -5   8      228.34      303.18     20.17 o 
  -3  -5   8      158.26      200.43     20.00 o 
  -2  -5   8        7.61       35.32     10.11 o 
  -1  -5   8    13309.72    14862.67    471.95 o 
   0  -5   8    16700.89    17679.15    305.68 o 
   1  -5   8     6193.54     6601.82    188.85 o 
   2  -5   8       69.64       96.19     18.64 o 
   3  -5   8     1193.58     1094.32     76.27 o 
   4  -5   8      212.63      228.40     24.44 o 
   5  -5   8     9029.41     8533.71    296.90 o 
   6  -5   8    11816.46    11601.10    263.45 o 
   7  -5   8     8148.31     7371.66    304.26 o 
   8  -5   8       32.94       33.91     20.07 o 
   9  -5   8      666.41      584.56     58.15 o 
 -13  -4   8     4912.97     4882.17    137.08 o 
 -12  -4   8     2416.77     2238.67    159.74 o 
 -11  -4   8     1597.80     1309.26    118.91 o 
 -10  -4   8     7651.54     7180.68    290.74 o 
  -9  -4   8     1560.57     1347.21     78.14 o 
  -8  -4   8      878.83      825.26    105.34 o 
  -7  -4   8     8371.99     8014.10    206.27 o 
  -6  -4   8     4177.61     4003.69    130.42 o 
  -5  -4   8     1115.20     1064.45     58.73 o 
  -4  -4   8    20431.85    20638.42    564.70 o 
  -3  -4   8    26566.94    28671.13    664.78 o 
  -2  -4   8     3069.19     3085.97     96.87 o 
  -1  -4   8     3367.91     3476.00    130.41 o 
   0  -4   8    13417.15    13978.85    250.80 o 
   1  -4   8     1515.27     1372.71     78.51 o 
   2  -4   8    15492.57    15688.27    498.91 o 
   3  -4   8    23871.89    24360.98    505.49 o 
   4  -4   8        5.47       62.86     23.92 o 
   5  -4   8      624.43      551.23     44.18 o 
   6  -4   8     7166.11     6785.25    309.86 o 
   7  -4   8     2283.01     2133.38    164.80 o 
   8  -4   8     1718.73     1495.54    127.81 o 
   9  -4   8     8073.70     7313.11    416.19 o 
 -14  -3   8     2003.33     1581.32    221.04 o 
 -13  -3   8       30.39      109.70     47.62 o 
 -12  -3   8      579.92      412.08     65.65 o 
 -11  -3   8     2764.62     2570.44    151.78 o 
 -10  -3   8    19137.00    19524.61    603.98 o 
  -9  -3   8     4548.20     4359.65    182.92 o 
  -8  -3   8     5190.07     4696.31    173.66 o 
  -7  -3   8       21.06       83.44     24.38 o 
  -6  -3   8    13733.75    12412.53    594.99 o 
  -5  -3   8     1578.39     1552.21     83.14 o 
  -4  -3   8    69274.56    73107.88   1319.03 o 
  -3  -3   8    49595.71    53319.91   1335.04 o 
  -2  -3   8    20900.64    21444.60    364.58 o 
  -1  -3   8     4552.16     4678.36    158.56 o 
   0  -3   8     5818.30     6136.16    153.42 o 
   1  -3   8     2448.31     2457.99    112.45 o 
   2  -3   8    57032.09    61627.22    840.66 o 
   3  -3   8    27359.66    29287.43    390.67 o 
   4  -3   8      624.97      630.46     46.47 o 
   5  -3   8    10866.40     9564.06    642.11 o 
   6  -3   8      239.04      192.14     34.86 o 
   7  -3   8       28.50       45.64     22.61 o 
   8  -3   8     6223.07     5210.13    228.54 o 
   9  -3   8    12823.44    11473.73    540.74 o 
 -14  -2   8    12876.84    14049.40    697.85 o 
 -13  -2   8     2545.00     2289.01    144.82 o 
 -12  -2   8      529.65      567.05    192.90 o 
 -11  -2   8     4676.20     4666.37    304.04 o 
 -10  -2   8    16255.11    16442.48    579.03 o 
  -9  -2   8      448.48      537.21     44.03 o 
  -8  -2   8    40579.49    41875.11    678.39 o 
  -7  -2   8    16840.89    16444.22    483.93 o 
  -6  -2   8     2084.72     1986.08     96.28 o 
  -5  -2   8       90.12      112.65     14.45 o 
  -4  -2   8    31850.47    33611.92    537.82 o 
  -3  -2   8     3011.48     2678.27     87.38 o 
  -2  -2   8    12821.17    14370.48    157.48 o 
  -1  -2   8    30718.13    33720.62    253.56 o 
   0  -2   8     1151.44     1200.06     65.22 o 
   1  -2   8      671.97      595.19     51.90 o 
   2  -2   8    15987.21    16715.21    247.75 o 
   3  -2   8    11920.72    12388.24    241.76 o 
   4  -2   8     2150.78     2241.28    116.58 o 
   5  -2   8    35063.46    35838.55   1389.49 o 
   6  -2   8    10116.43    10236.53    445.81 o 
   7  -2   8       22.41       78.15     29.51 o 
   8  -2   8     1397.84     1239.13    244.22 o 
   9  -2   8     4916.53     4287.29    506.25 o 
 -14  -1   8     9154.84     9820.42    496.23 o 
 -13  -1   8     2841.84     2359.78    187.80 o 
 -12  -1   8     2531.75     2282.65    126.04 o 
 -11  -1   8      168.07      130.30     15.84 o 
 -10  -1   8     1823.94     1701.25     66.06 o 
  -9  -1   8     3189.91     3149.87     96.44 o 
  -8  -1   8    28642.88    29010.41    478.87 o 
  -7  -1   8    18689.09    19124.06    479.14 o 
  -6  -1   8     2176.16     1993.40     79.27 o 
  -5  -1   8     4106.35     3527.45    155.40 o 
  -4  -1   8        4.72       28.23     14.38 o 
  -3  -1   8     5068.31     4977.01    108.37 o 
  -2  -1   8    35950.51    38883.20    240.14 o 
  -1  -1   8    28624.89    31284.79    287.67 o 
   0  -1   8     2094.66     1941.93     79.13 o 
   1  -1   8     5403.49     5250.26    154.79 o 
   2  -1   8     1347.76     1266.62     94.49 o 
   3  -1   8       27.06       91.83     19.92 o 
   4  -1   8     1356.52     1337.45     74.29 o 
   5  -1   8    21190.20    22055.99    848.93 o 
   6  -1   8     4984.02     4878.63    318.94 o 
   7  -1   8     1882.41     1765.86    159.79 o 
   8  -1   8     2896.13     2550.36    365.96 o 
   9  -1   8        7.91       96.24     59.61 o 
 -14   0   8     2727.41     2662.03    612.69 o 
 -13   0   8      100.99      123.80     34.36 o 
 -12   0   8     1404.60     1054.65     81.71 o 
 -11   0   8     5898.46     5858.12    197.05 o 
 -10   0   8     6594.96     6715.28    207.64 o 
  -9   0   8     2283.54     2170.94    112.04 o 
  -8   0   8      495.47      493.19     46.56 o 
  -7   0   8      941.53      927.62     68.12 o 
  -6   0   8      108.50      174.22     13.82 o 
  -5   0   8    23186.36    23640.77    658.69 o 
  -4   0   8    20938.71    20687.77    303.76 o 
  -3   0   8      626.37      722.48     42.85 o 
  -2   0   8      259.28      241.87     17.10 o 
  -1   0   8     1004.20     1065.72     55.28 o 
   0   0   8      153.82      234.86     20.47 o 
   1   0   8    15049.12    15890.30    360.62 o 
   2   0   8    18388.05    19833.33    241.93 o 
   3   0   8     1826.50     1837.82    120.97 o 
   4   0   8      103.82      132.06     34.56 o 
   5   0   8     1846.52     1937.80    162.92 o 
   6   0   8       93.28       52.13     40.66 o 
   7   0   8     4902.34     4613.03    247.59 o 
   8   0   8     7526.70     7425.07    344.31 o 
   9   0   8     2384.46     2228.27    441.77 o 
 -14   1   8     2130.22     2190.11    275.24 o 
 -13   1   8       22.51       20.75     15.55 o 
 -12   1   8     1528.87     1312.32     82.11 o 
 -11   1   8    10751.24    10661.79    624.56 o 
 -10   1   8     1585.30     1428.58     80.56 o 
  -9   1   8     4002.76     3997.52    157.42 o 
  -8   1   8     2737.18     2408.30    116.10 o 
  -7   1   8      118.39      131.69     23.16 o 
  -6   1   8     2443.73     2278.96     74.19 o 
  -5   1   8    33339.85    31193.91   2277.60 o 
  -4   1   8    16756.15    16331.41    273.62 o 
  -3   1   8      259.47      289.37     21.36 o 
  -2   1   8    13927.19    14329.99    222.38 o 
  -1   1   8     2238.99     2318.02     96.70 o 
   0   1   8       32.33      114.32     17.44 o 
   1   1   8    15278.54    16328.36    284.19 o 
   2   1   8    16979.00    16348.42    582.46 o 
   3   1   8      707.61      721.91     56.28 o 
   4   1   8    10211.86    10846.27    341.42 o 
   5   1   8     9048.03     9742.34    403.76 o 
   6   1   8      456.52      519.92     66.45 o 
   7   1   8     3389.54     3225.53    303.70 o 
   8   1   8     5176.57     5556.11    544.34 o 
   9   1   8      417.14      388.55     88.16 o 
 -14   2   8     6805.49     7957.49    401.37 o 
 -13   2   8       57.32       74.76     33.97 o 
 -12   2   8       23.66       65.64     20.51 o 
 -11   2   8     2497.26     2431.52    122.37 o 
 -10   2   8      264.72      233.91     35.93 o 
  -9   2   8    29670.41    29912.38   1209.00 o 
  -8   2   8    26225.98    25404.01    545.42 o 
  -7   2   8      968.91      992.46     79.66 o 
  -6   2   8     5992.58     5238.82    159.30 o 
  -5   2   8     4604.22     4219.68    137.05 o 
  -4   2   8     1906.97     1845.27     68.26 o 
  -3   2   8    22692.87    22968.01    556.38 o 
  -2   2   8    29793.13    30519.61   1266.95 o 
  -1   2   8      431.06      434.92     34.12 o 
   0   2   8     1537.43     1466.40     59.40 o 
   1   2   8     5074.55     4945.22    211.05 o 
   2   2   8    11385.07    11868.42    285.49 o 
   3   2   8      396.28      450.78     33.35 o 
   4   2   8    25507.85    27392.35    739.63 o 
   5   2   8    14223.00    15041.68    440.50 o 
   6   2   8     1279.89     1196.77    140.21 o 
   7   2   8      101.92      147.05     23.24 o 
   8   2   8     1137.64     1133.84    115.75 o 
 -14   3   8     1798.70     1541.60    222.98 o 
 -13   3   8     4424.74     4635.34    270.48 o 
 -12   3   8     2463.81     2308.03    118.95 o 
 -11   3   8      233.40      195.25     28.25 o 
 -10   3   8       85.62       92.72     18.32 o 
  -9   3   8    13053.85    12344.50    452.77 o 
  -8   3   8    13658.32    13600.32    459.97 o 
  -7   3   8      967.94      898.57     80.55 o 
  -6   3   8    15628.90    15058.14    419.59 o 
  -5   3   8     4557.62     3996.45    124.47 o 
  -4   3   8       60.81      104.35     21.10 o 
  -3   3   8    10378.51    10028.68    358.17 o 
  -2   3   8    29224.86    29999.13    300.56 o 
  -1   3   8        7.99       72.61     30.62 o 
   0   3   8    29592.37    29125.21   1206.94 o 
   1   3   8    16607.42    16820.61    248.77 o 
   2   3   8      583.11      566.55     48.30 o 
   3   3   8      298.87      477.44     49.11 o 
   4   3   8    19509.37    18162.88   1104.13 o 
   5   3   8     1981.09     1767.64    212.69 o 
   6   3   8     6218.58     6741.32    592.14 o 
   7   3   8     5747.61     5822.18    412.48 o 
   8   3   8       25.83      112.77    108.83 o 
 -14   4   8        6.96       26.43     19.40 o 
 -13   4   8     5541.54     5758.97    228.76 o 
 -12   4   8    10513.89    11258.16    461.08 o 
 -11   4   8     1713.47     1689.30    131.62 o 
 -10   4   8     2053.24     1983.31    201.62 o 
  -9   4   8       38.83       31.32     15.61 o 
  -8   4   8     3877.86     3656.68    393.43 o 
  -7   4   8     2654.42     2525.99    115.92 o 
  -6   4   8    29767.32    29253.63    662.38 o 
  -5   4   8    13134.58    12602.02    372.20 o 
  -4   4   8      744.57      673.55     35.94 o 
  -3   4   8      174.08      163.02     20.42 o 
  -2   4   8     2132.15     2141.38     92.74 o 
  -1   4   8      447.24      486.89     39.82 o 
   0   4   8    15905.28    16689.33    446.26 o 
   1   4   8    19673.12    21110.69    372.42 o 
   2   4   8      448.20      478.09     43.08 o 
   3   4   8     2219.96     2461.04    196.66 o 
   4   4   8        7.05       58.57     21.42 o 
   5   4   8      162.55      153.78     34.25 o 
   6   4   8     4925.87     4533.99    317.71 o 
   7   4   8     8898.49    10094.13    556.17 o 
   8   4   8      870.09      786.92     86.20 o 
 -13   5   8      177.63      116.27     36.33 o 
 -12   5   8     1918.45     2034.46     99.43 o 
 -11   5   8      937.36      798.64     75.67 o 
 -10   5   8     6795.13     7281.75    258.40 o 
  -9   5   8     9896.82    10506.91    439.19 o 
  -8   5   8        8.71       31.94     11.94 o 
  -7   5   8      402.92      375.81     24.70 o 
  -6   5   8    11190.78    10658.98    210.68 o 
  -5   5   8     6959.55     6523.27    212.66 o 
  -4   5   8     4650.83     4036.48    165.49 o 
  -3   5   8    16617.01    15983.05    363.75 o 
  -2   5   8     4544.50     4165.71    190.17 o 
  -1   5   8      710.99      659.54     37.10 o 
   0   5   8     7475.17     7254.76    238.39 o 
   1   5   8     6101.34     5865.26    340.52 o 
   2   5   8       24.97      106.06     41.53 o 
   3   5   8    13395.73    14342.03    370.24 o 
   4   5   8     5613.19     5504.21    731.57 o 
   5   5   8      201.25      145.40     66.00 o 
   6   5   8       22.93      111.66     44.72 o 
   7   5   8     2057.90     1546.99    301.47 o 
 -13   6   8     1398.53     1213.13    143.04 o 
 -12   6   8      629.97      434.47     62.10 o 
 -11   6   8      624.63      521.69    101.87 o 
 -10   6   8    11302.95    12353.67    312.90 o 
  -9   6   8     7120.24     7250.50    347.48 o 
  -8   6   8      356.78      301.55     42.76 o 
  -7   6   8     2634.31     2399.49     93.68 o 
  -6   6   8     1492.45     1222.20     57.32 o 
  -5   6   8      335.85      329.18     22.82 o 
  -4   6   8     4317.62     4082.50    134.92 o 
  -3   6   8    13827.12    13156.18    224.45 o 
  -2   6   8     3464.46     3052.21    113.51 o 
  -1   6   8     4159.24     3827.67    136.79 o 
   0   6   8     1747.17     1651.53    100.58 o 
   1   6   8      682.02      646.76    107.46 o 
   2   6   8     1957.87     1899.97    172.26 o 
   3   6   8    11692.75    12735.91    855.25 o 
   4   6   8     7356.62     7827.35    376.95 o 
   5   6   8      328.28      307.39     42.73 o 
   6   6   8     1155.20     1008.46    123.20 o 
 -12   7   8      155.44      105.70     56.97 o 
 -11   7   8       26.61       61.94     59.60 o 
 -10   7   8     5750.40     6468.54    305.63 o 
  -9   7   8     5821.47     6364.28    362.86 o 
  -8   7   8      123.13       76.53     16.10 o 
  -7   7   8    19814.01    20103.78    496.03 o 
  -6   7   8     4311.84     4011.45    170.28 o 
  -5   7   8        6.57       38.65     12.70 o 
  -4   7   8     3507.11     3002.89    151.53 o 
  -3   7   8     7772.09     7788.35    270.91 o 
  -2   7   8      111.10       86.40     23.06 o 
  -1   7   8    20956.44    20324.92   1184.51 o 
   0   7   8     9788.38     9612.50    374.74 o 
   1   7   8      260.63      296.64     43.35 o 
   2   7   8      147.11      190.53     70.39 o 
   3   7   8     2344.60     2139.59    283.14 o 
   4   7   8      176.19      240.13     78.07 o 
   5   7   8     4973.94     4987.24    536.63 o 
   6   7   8     5540.76     5718.34    600.52 o 
 -12   8   8      108.88       76.84     29.21 o 
 -11   8   8     2367.10     2569.91    517.33 o 
 -10   8   8     1362.12     1584.89    141.38 o 
  -9   8   8      175.02      244.59     41.70 o 
  -8   8   8     1345.36     1345.78    114.27 o 
  -7   8   8    12716.46    13276.05    396.09 o 
  -6   8   8     4626.36     4357.88    270.30 o 
  -5   8   8     1783.57     1630.57    127.40 o 
  -4   8   8     3706.35     3597.09    189.81 o 
  -3   8   8      376.65      387.72     44.94 o 
  -2   8   8      630.42      520.70     59.77 o 
  -1   8   8    14042.39    13227.05   1016.43 o 
   0   8   8     8622.35     9048.38    379.44 o 
   1   8   8       50.01       71.76     23.22 o 
   2   8   8     3121.28     3361.30    441.83 o 
   3   8   8      214.27       48.02     29.39 o 
   4   8   8       57.35       53.29     47.51 o 
   5   8   8     2703.13     2202.65    438.34 o 
 -11   9   8     8150.39     9452.90    624.76 o 
 -10   9   8     5600.94     5874.39    399.55 o 
  -9   9   8       44.43       39.04     21.76 o 
  -8   9   8      169.27      126.12     57.54 o 
  -7   9   8     1204.81     1306.68    182.17 o 
  -6   9   8      170.19       99.57     29.68 o 
  -5   9   8     4448.89     4476.74    210.93 o 
  -4   9   8    14927.47    14816.94    799.55 o 
  -3   9   8     2540.66     2106.77    146.03 o 
  -2   9   8      107.34       94.13     19.82 o 
  -1   9   8       12.08       30.09     52.78 o 
   0   9   8     2182.39     1830.05    167.43 o 
   1   9   8       83.93       17.29     37.90 o 
   2   9   8     9716.94    10770.86    664.44 o 
   3   9   8     8204.61     8644.57    656.17 o 
   4   9   8        3.08       51.17     32.46 o 
 -10  10   8     6027.96     6304.62    436.28 o 
  -9  10   8        2.12       77.44     39.36 o 
  -8  10   8     5876.93     6593.92    493.85 o 
  -7  10   8     1996.13     1996.98    119.46 o 
  -6  10   8      303.64      253.34     65.46 o 
  -5  10   8      199.87       91.86     52.99 o 
  -4  10   8     7686.13     7457.82    695.00 o 
  -3  10   8     1456.20     1401.12    190.88 o 
  -2  10   8     4571.56     4319.63    449.90 o 
  -1  10   8     6351.26     5382.21    460.27 o 
   0  10   8      398.74      154.66     52.79 o 
   1  10   8       80.41       96.95     58.90 o 
   2  10   8     5908.26     5924.39    530.29 o 
  -9  11   8      569.97      576.80    118.95 o 
  -8  11   8     6468.82     7349.57    695.78 o 
  -7  11   8     6230.84     8350.53    186.82 o 
  -6  11   8       11.89       36.96     27.43 o 
  -5  11   8      207.47      229.03     32.79 o 
  -4  11   8     1146.24     1109.52    115.79 o 
  -3  11   8       16.49       88.62     48.99 o 
  -2  11   8    13217.71    13383.06    731.58 o 
  -1  11   8     6376.25     6944.79    520.64 o 
   0  11   8      111.52       61.14     45.77 o 
   1  11   8      438.95      286.66     64.87 o 
  -6  12   8     3312.81     4068.19    373.45 o 
  -5  12   8     2211.94     2313.37    351.65 o 
  -4  12   8       21.79       79.26     42.72 o 
  -3  12   8      469.34      449.60     67.13 o 
  -2  12   8     4160.03     4138.94    430.92 o 
  -3 -15   9      615.80      668.00     67.41 o 
  -2 -15   9      819.55      783.27     56.60 o 
  -1 -15   9      299.59      228.01     45.41 o 
   0 -15   9    10930.82    13235.06   1381.27 o 
   1 -15   9     3235.76     3127.73    339.51 o 
  -6 -14   9     5266.84     5879.31    350.16 o 
  -5 -14   9      707.98      673.73     89.11 o 
  -4 -14   9     4745.63     5358.14    311.63 o 
  -3 -14   9     4188.67     4436.84    388.16 o 
  -2 -14   9        5.76       75.44     24.08 o 
  -1 -14   9       54.52      119.97     48.86 o 
   0 -14   9     3569.23     3110.83    322.39 o 
   1 -14   9     1065.66      954.94     85.77 o 
   2 -14   9     2526.10     2218.36    177.26 o 
   3 -14   9    10092.64    11367.04    567.42 o 
   4 -14   9     1558.18     1427.14    231.80 o 
  -7 -13   9     2922.59     3190.58    450.50 o 
  -6 -13   9      100.98      113.33     31.98 o 
  -5 -13   9       87.99      189.47     39.84 o 
  -4 -13   9     2313.13     2432.31    337.97 o 
  -3 -13   9     7077.22     7541.78    324.76 o 
  -2 -13   9      265.63      231.32     39.19 o 
  -1 -13   9     2778.98     2411.69    188.79 o 
   0 -13   9      509.27      508.36     90.89 o 
   1 -13   9     1917.94     1910.78     89.86 o 
   2 -13   9      488.54      435.97     68.41 o 
   3 -13   9     9639.82     9574.87    376.47 o 
   4 -13   9     2700.33     2228.88    257.86 o 
   5 -13   9     1513.77     1186.35    204.94 o 
  -9 -12   9     1481.00     1598.18    264.10 o 
  -8 -12   9      562.22      431.35     74.23 o 
  -7 -12   9     9995.32    10894.43    678.12 o 
  -6 -12   9     3337.10     3111.35    183.20 o 
  -5 -12   9       31.01       84.06     33.51 o 
  -4 -12   9       18.72       17.48     29.50 o 
  -3 -12   9     2538.61     2528.88    154.45 o 
  -2 -12   9        7.28       82.80     30.41 o 
  -1 -12   9    15223.47    15914.14    502.44 o 
   0 -12   9    15303.53    15790.96    449.34 o 
   1 -12   9      226.54      186.79     39.09 o 
   2 -12   9       13.61       34.51     30.69 o 
   3 -12   9     1615.49     1496.46    117.71 o 
   4 -12   9      602.13      410.99    100.75 o 
   5 -12   9     4790.33     4862.32    190.63 o 
 -10 -11   9     1872.78     2157.52    436.67 o 
  -9 -11   9       89.93      181.21     59.86 o 
  -8 -11   9      435.92      444.78     84.85 o 
  -7 -11   9     8253.85     8340.63    375.33 o 
  -6 -11   9     2881.87     2743.98    181.30 o 
  -5 -11   9     3742.97     3902.08    200.39 o 
  -4 -11   9     3793.95     3724.67    285.04 o 
  -3 -11   9      478.69      408.34     52.82 o 
  -2 -11   9       88.14      111.66     29.58 o 
  -1 -11   9     9732.73    10008.84    394.07 o 
   0 -11   9     6097.08     6134.07    299.17 o 
   1 -11   9      297.35      304.27     42.89 o 
   2 -11   9     3654.08     3507.80    171.42 o 
   3 -11   9     2598.96     2490.85    128.25 o 
   4 -11   9      505.85      455.33     54.69 o 
   5 -11   9     3117.82     2884.47    140.35 o 
   6 -11   9     6170.16     6360.60    338.31 o 
   7 -11   9      155.46      155.51     52.99 o 
 -10 -10   9     2751.92     2476.47    263.70 o 
  -9 -10   9      185.66      249.11     73.25 o 
  -8 -10   9      498.53      364.07     67.35 o 
  -7 -10   9     1403.79     1214.97     90.26 o 
  -6 -10   9      169.06      182.28     26.66 o 
  -5 -10   9     6498.22     6920.93    413.24 o 
  -4 -10   9    11217.46    10816.78    296.40 o 
  -3 -10   9      185.32      110.46     92.57 o 
  -2 -10   9       98.44       47.76     40.15 o 
  -1 -10   9     1979.81     1992.63    120.21 o 
   0 -10   9     2352.58     2328.00    142.15 o 
   1 -10   9     5450.21     5643.07    367.52 o 
   2 -10   9    17506.80    18111.31    747.65 o 
   3 -10   9     3841.98     3565.32    147.34 o 
   4 -10   9      986.46      918.88     76.88 o 
   5 -10   9       44.53       75.95     18.41 o 
   6 -10   9      482.03      339.20     45.86 o 
   7 -10   9     2154.30     2029.18    288.98 o 
 -11  -9   9     4865.90     4553.81    360.81 o 
 -10  -9   9     1983.92     1601.96    167.83 o 
  -9  -9   9     1522.76     1293.48    114.34 o 
  -8  -9   9     9390.21    10289.36    548.77 o 
  -7  -9   9     3936.51     3795.88    192.00 o 
  -6  -9   9        7.58       31.95      9.37 o 
  -5  -9   9     5210.33     5295.85    301.98 o 
  -4  -9   9     5143.49     4687.98    265.97 o 
  -3  -9   9      127.15      103.77     37.86 o 
  -2  -9   9     9453.67     9216.46    291.17 o 
  -1  -9   9     2221.03     2620.37    233.51 o 
   0  -9   9        2.62       28.55      9.62 o 
   1  -9   9     2365.01     2267.77    115.41 o 
   2  -9   9    16827.55    17563.94    397.87 o 
   3  -9   9     3626.98     3694.75    185.65 o 
   4  -9   9     1790.40     1582.54    135.52 o 
   5  -9   9     5653.82     5494.13    208.19 o 
   6  -9   9      118.14       79.74     19.20 o 
   7  -9   9      882.37      888.24     86.62 o 
   8  -9   9     3870.18     3906.57    504.70 o 
 -12  -8   9      113.36      116.71     40.47 o 
 -11  -8   9        6.23       16.82     22.44 o 
 -10  -8   9     2078.76     1998.67    265.64 o 
  -9  -8   9      518.71      423.57     66.75 o 
  -8  -8   9    21509.73    23467.16    605.90 o 
  -7  -8   9    10172.76    10527.33    242.78 o 
  -6  -8   9     3127.33     2949.50    117.50 o 
  -5  -8   9      673.63      592.28     45.32 o 
  -4  -8   9     2995.49     2780.24    118.51 o 
  -3  -8   9      508.51      530.85     52.21 o 
  -2  -8   9    27831.60    28383.10   1122.80 o 
  -1  -8   9    19496.73    20495.36    415.33 o 
   0  -8   9        0.46       69.64     25.44 o 
   1  -8   9     7087.59     7381.31    188.08 o 
   2  -8   9       14.67       54.87     21.75 o 
   3  -8   9      171.44      186.73     48.52 o 
   4  -8   9     6184.93     6251.15    208.01 o 
   5  -8   9    15770.70    16237.73    815.86 o 
   6  -8   9      988.85      906.26    108.05 o 
   7  -8   9     3362.09     3228.91    251.16 o 
   8  -8   9      894.96      884.26     90.12 o 
 -12  -7   9     7868.15     7706.80    479.24 o 
 -11  -7   9     5298.49     4865.26    220.41 o 
 -10  -7   9      344.52      318.43     47.51 o 
  -9  -7   9      180.41      173.24     24.29 o 
  -8  -7   9    13856.17    13956.38    440.56 o 
  -7  -7   9     1691.80     1480.75     83.96 o 
  -6  -7   9     4432.56     4538.21    197.00 o 
  -5  -7   9    15412.27    15813.68    544.33 o 
  -4  -7   9      511.52      546.54     40.93 o 
  -3  -7   9     1161.57     1134.45     67.39 o 
  -2  -7   9     6778.86     6726.38    321.20 o 
  -1  -7   9    18152.95    18761.05    273.00 o 
   0  -7   9      565.86      677.86     62.36 o 
   1  -7   9    27994.88    28387.50    483.15 o 
   2  -7   9    11105.95    10833.74    424.01 o 
   3  -7   9      566.31      497.89     70.17 o 
   4  -7   9      678.43      694.00    101.35 o 
   5  -7   9    10770.92    10605.36    363.81 o 
   6  -7   9       11.96       38.23     24.67 o 
   7  -7   9    16101.74    16951.95    736.35 o 
   8  -7   9     9856.43    10109.89    410.82 o 
 -13  -6   9      181.69      158.21     59.25 o 
 -12  -6   9     6436.33     5721.09    325.24 o 
 -11  -6   9     7456.43     7135.49    306.33 o 
 -10  -6   9      372.90      238.48     35.73 o 
  -9  -6   9     3270.20     3182.29    185.28 o 
  -8  -6   9       37.04      101.92     19.80 o 
  -7  -6   9     1048.66     1041.20     72.71 o 
  -6  -6   9    17190.84    16554.27    886.28 o 
  -5  -6   9    31632.80    31012.38   1371.73 o 
  -4  -6   9      600.29      631.28     35.74 o 
  -3  -6   9     7348.06     7717.54    195.25 o 
  -2  -6   9      132.20      111.96     11.29 o 
  -1  -6   9      338.37      318.55     23.08 o 
   0  -6   9     4677.75     4800.41    140.55 o 
   1  -6   9    34207.75    35519.24    589.00 o 
   2  -6   9    10906.04    11119.40    308.24 o 
   3  -6   9     3895.23     3659.54    130.51 o 
   4  -6   9     1258.55     1245.70     82.77 o 
   5  -6   9     1390.65     1220.50     84.51 o 
   6  -6   9      233.39      158.13     55.46 o 
   7  -6   9    15728.53    15252.92    663.79 o 
   8  -6   9     4639.26     4201.87    385.18 o 
   9  -6   9      815.81      601.35    118.82 o 
 -13  -5   9      756.23      611.88     67.67 o 
 -12  -5   9     4709.05     4303.57    196.09 o 
 -11  -5   9     1827.12     1418.04    118.12 o 
 -10  -5   9     1355.35     1184.48    129.65 o 
  -9  -5   9     7870.61     7904.07    251.14 o 
  -8  -5   9     8398.46     8610.45    375.59 o 
  -7  -5   9      480.22      493.04     45.62 o 
  -6  -5   9      217.04      256.19     29.80 o 
  -5  -5   9     5364.49     5140.47    203.30 o 
  -4  -5   9     4504.25     4632.61    217.70 o 
  -3  -5   9    15842.26    16798.93    526.47 o 
  -2  -5   9    10893.75    11531.25    245.51 o 
  -1  -5   9        1.96       45.72     19.85 o 
   0  -5   9      831.50      709.49     63.91 o 
   1  -5   9     6866.80     7268.57    199.34 o 
   2  -5   9       49.13       62.44     18.37 o 
   3  -5   9    12634.09    12692.82    200.24 o 
   4  -5   9     4169.67     3700.38    174.30 o 
   5  -5   9     4193.22     3786.13    231.86 o 
   6  -5   9     1846.78     1849.07    160.55 o 
   7  -5   9     2964.97     2640.64    256.55 o 
   8  -5   9      221.47      101.40     40.33 o 
   9  -5   9     1698.83     1350.05    215.45 o 
 -13  -4   9     1106.17     1024.12    211.04 o 
 -12  -4   9       49.46       -9.39     29.31 o 
 -11  -4   9       68.45       51.37     33.66 o 
 -10  -4   9     2741.19     2540.31    220.17 o 
  -9  -4   9    21523.70    21802.67    709.98 o 
  -8  -4   9    10483.90    10034.95    469.25 o 
  -7  -4   9     1554.23     1536.12     90.82 o 
  -6  -4   9      673.89      627.66     38.37 o 
  -5  -4   9      466.16      519.71     42.14 o 
  -4  -4   9     7824.32     7613.66    325.13 o 
  -3  -4   9    18987.99    19314.44    417.80 o 
  -2  -4   9    13898.58    14916.56    228.70 o 
  -1  -4   9     1076.99     1143.86     49.88 o 
   0  -4   9    12712.78    13357.94    327.41 o 
   1  -4   9     6543.04     6670.58    195.97 o 
   2  -4   9      971.96     1071.55     75.63 o 
   3  -4   9     5322.39     4928.89    146.65 o 
   4  -4   9     8677.42     7403.67    787.48 o 
   5  -4   9     1432.93     1232.38    249.05 o 
   6  -4   9     7437.48     6661.54    276.05 o 
   7  -4   9     2296.57     2101.10    165.59 o 
   8  -4   9       52.88       86.68     31.32 o 
   9  -4   9      545.04      430.57    142.45 o 
 -14  -3   9       25.78       41.75     17.17 o 
 -13  -3   9     6012.21     5838.10    334.08 o 
 -12  -3   9    10777.92    10748.92    340.04 o 
 -11  -3   9       61.44       89.62     27.94 o 
 -10  -3   9     2741.85     2368.54    212.77 o 
  -9  -3   9     1822.18     1604.78     74.12 o 
  -8  -3   9     1295.38     1103.52     64.58 o 
  -7  -3   9    12207.22    12294.60    723.45 o 
  -6  -3   9    29887.13    28356.35   1819.36 o 
  -5  -3   9     9855.90     9342.55    355.15 o 
  -4  -3   9     1261.63     1188.71     94.68 o 
  -3  -3   9      991.58     1087.96     94.10 o 
  -2  -3   9    14779.22    15772.11    359.14 o 
  -1  -3   9      181.24      232.48     21.93 o 
   0  -3   9    36352.72    40370.82    459.04 o 
   1  -3   9    28975.95    30729.09    408.66 o 
   2  -3   9       89.91      126.50     34.29 o 
   3  -3   9      661.39      692.76     54.18 o 
   4  -3   9    10555.00     9935.10    597.21 o 
   5  -3   9        5.05      -20.81     44.91 o 
   6  -3   9    15267.01    14279.14    447.30 o 
   7  -3   9    18857.68    17328.93    706.18 o 
   8  -3   9       21.84       53.06     31.34 o 
   9  -3   9     2142.15     1996.96    356.16 o 
 -14  -2   9        6.85       47.15     19.09 o 
 -13  -2   9     9357.97    10358.93    406.15 o 
 -12  -2   9    16905.07    17256.83    552.93 o 
 -11  -2   9      188.56      176.05     30.94 o 
 -10  -2   9     7238.83     6976.47    336.91 o 
  -9  -2   9      902.43      839.36     65.33 o 
  -8  -2   9      294.94      347.17     48.15 o 
  -7  -2   9     6392.80     6058.14    148.58 o 
  -6  -2   9    32547.47    31853.65   1265.64 o 
  -5  -2   9     4001.33     3687.48    165.92 o 
  -4  -2   9    69906.58    73439.44   1404.06 o 
  -3  -2   9    21034.09    21675.13    294.28 o 
  -2  -2   9     5441.38     5646.96    124.59 o 
  -1  -2   9      100.26      148.27     14.04 o 
   0  -2   9    41285.37    45255.38    444.21 o 
   1  -2   9    13277.68    13591.08    243.28 o 
   2  -2   9    22222.94    23190.72    524.84 o 
   3  -2   9    17205.86    17930.17    397.91 o 
   4  -2   9     1441.52     1585.43    253.00 o 
   5  -2   9      733.70      768.40    129.02 o 
   6  -2   9    12964.38    13041.04    652.86 o 
   7  -2   9    13939.99    13379.17    423.13 o 
   8  -2   9      394.58      307.24     46.88 o 
   9  -2   9     9188.46     8448.83    629.18 o 
 -14  -1   9       97.35      105.65     34.72 o 
 -13  -1   9      801.15      671.34     56.72 o 
 -12  -1   9     4247.57     3382.33    496.24 o 
 -11  -1   9     2859.83     2793.63    156.00 o 
 -10  -1   9    29366.98    31605.64    716.43 o 
  -9  -1   9     8191.02     7941.26    235.19 o 
  -8  -1   9     2077.35     2082.23    102.69 o 
  -7  -1   9      167.63      165.44     31.83 o 
  -6  -1   9    10813.28    10321.09    390.32 o 
  -5  -1   9     1567.26     1608.05     65.81 o 
  -4  -1   9    31999.83    33984.51    432.56 o 
  -3  -1   9    16558.39    17385.96    240.65 o 
  -2  -1   9     2142.96     2297.00     98.18 o 
  -1  -1   9      990.36      882.87     63.25 o 
   0  -1   9     5119.16     5045.63    134.10 o 
   1  -1   9      186.18      239.50     19.15 o 
   2  -1   9    17168.16    17562.54    258.69 o 
   4  -1   9      710.82      777.70     98.71 o 
   5  -1   9      283.14      223.00     68.60 o 
   6  -1   9        6.54      168.79     69.10 o 
   7  -1   9      577.43      501.43     72.83 o 
   8  -1   9     2583.47     2119.53    363.15 o 
   9  -1   9     9557.91     9300.17    849.75 o 
 -14   0   9     2029.42     1833.66    344.13 o 
 -13   0   9      342.87      201.97     50.28 o 
 -12   0   9       15.98       40.05     14.19 o 
 -11   0   9     3496.08     3715.92    149.99 o 
 -10   0   9     6711.49     6942.70    219.31 o 
  -9   0   9     3406.05     3236.48    158.55 o 
  -8   0   9     4379.51     4239.21    159.43 o 
  -7   0   9     4435.41     4097.63    143.77 o 
  -6   0   9     3328.16     2953.47    131.96 o 
  -5   0   9    12912.63    12084.28    414.70 o 
  -4   0   9    26993.11    27340.53    403.52 o 
  -3   0   9     9492.55     9282.25    208.37 o 
  -2   0   9     1835.71     2023.43    108.36 o 
  -1   0   9    11817.45    12401.16    263.51 o 
   0   0   9     3977.09     3769.25    108.04 o 
   1   0   9     7587.44     7655.10    175.63 o 
   2   0   9     4669.64     4776.03    174.74 o 
   3   0   9     1410.73     1585.13    164.01 o 
   4   0   9       68.82       72.31     91.86 o 
   5   0   9     5182.88     5395.15    335.36 o 
   6   0   9     5021.83     4677.12    409.44 o 
   7   0   9       60.13      108.63     45.82 o 
   8   0   9      323.04      301.93     91.17 o 
 -14   1   9     7289.89     8296.06    418.98 o 
 -13   1   9     5018.51     5232.04    344.09 o 
 -12   1   9      407.61      354.15     40.79 o 
 -11   1   9      307.02      241.21     36.31 o 
 -10   1   9       30.47       39.02     23.34 o 
  -9   1   9      331.46      365.07     45.13 o 
  -8   1   9     1622.32     1697.57    110.36 o 
  -7   1   9     7440.01     7399.44    347.34 o 
  -6   1   9     2927.99     2637.58    100.10 o 
  -5   1   9      816.86      762.28     52.82 o 
  -4   1   9     3097.63     2812.57     88.79 o 
  -3   1   9      159.32      186.49     28.40 o 
  -2   1   9      833.02      750.44     55.13 o 
  -1   1   9    20533.95    21619.35    226.70 o 
   0   1   9    24793.97    26482.73    313.94 o 
   1   1   9      423.07      395.23     45.69 o 
   2   1   9     2365.63     2511.69    119.47 o 
   3   1   9      501.38      559.79     62.46 o 
   4   1   9      525.28      504.89     58.20 o 
   5   1   9    18682.91    19881.23    656.08 o 
   6   1   9     9196.76     9733.76    376.19 o 
   7   1   9      622.89      642.13    154.56 o 
   8   1   9     1022.33      995.36    322.80 o 
 -14   2   9     2416.56     2400.73    221.29 o 
 -13   2   9     6891.48     6932.63    349.75 o 
 -12   2   9      574.42      441.31     60.88 o 
 -11   2   9    13331.86    14542.02    368.20 o 
 -10   2   9     6027.49     6249.02    218.67 o 
  -9   2   9       41.59       49.07     14.34 o 
  -8   2   9     2272.18     2262.19    166.75 o 
  -7   2   9    23655.60    22154.41    674.37 o 
  -6   2   9     1714.17     1537.90     83.14 o 
  -5   2   9    26537.81    25386.30    862.95 o 
  -4   2   9    23651.13    22694.49    789.57 o 
  -3   2   9     1098.76     1085.35     52.47 o 
  -2   2   9     1431.36     1286.44     53.97 o 
  -1   2   9    10769.22    11685.38    259.03 o 
   0   2   9     4592.48     4190.27    136.10 o 
   1   2   9    12795.24    13308.57    274.48 o 
   2   2   9    26287.75    28292.38    480.04 o 
   3   2   9     1217.42     1388.35    143.09 o 
   4   2   9     1772.95     1897.79    189.81 o 
   5   2   9     3082.78     3197.03    255.60 o 
   6   2   9     5481.21     5822.59    280.36 o 
   7   2   9       54.25       76.72     62.03 o 
   8   2   9     9833.44    10774.38    783.31 o 
 -14   3   9       83.74       81.72     45.03 o 
 -13   3   9     2897.24     2895.55    223.86 o 
 -12   3   9      552.37      619.39     73.09 o 
 -11   3   9    19130.43    19816.68    457.13 o 
 -10   3   9     7429.73     7680.62    282.48 o 
  -9   3   9     2084.44     2149.41    110.01 o 
  -8   3   9     7673.44     7247.15    609.93 o 
  -7   3   9     3111.72     3080.46    139.37 o 
  -6   3   9      180.71      174.85     19.40 o 
  -5   3   9    37416.79    36773.61   1297.29 o 
  -4   3   9    30128.56    29295.66    793.95 o 
  -3   3   9      167.23      187.03     15.71 o 
  -2   3   9     8865.75     8608.75    310.84 o 
  -1   3   9      348.25      330.62     30.05 o 
   0   3   9     1679.52     1615.05    108.56 o 
   1   3   9    14916.64    14646.16    219.89 o 
   2   3   9    19663.27    21104.34    928.65 o 
   3   3   9      744.79      844.59    103.24 o 
   4   3   9     8961.32     9412.79    490.84 o 
   5   3   9     3285.36     3086.19    239.65 o 
   6   3   9     1033.94      918.19    115.59 o 
   7   3   9      250.63      237.46     65.33 o 
 -13   4   9     1512.82     1189.93    109.95 o 
 -12   4   9      518.86      398.15     56.54 o 
 -11   4   9    10071.68    10909.54    556.26 o 
 -10   4   9     1896.97     1685.93    130.58 o 
  -9   4   9     6023.94     6332.50    226.78 o 
  -8   4   9    11248.26    12175.00    591.38 o 
  -7   4   9       56.27       65.31     16.59 o 
  -6   4   9       41.56       74.91     16.85 o 
  -5   4   9     5500.09     4867.62    205.93 o 
  -4   4   9     3279.35     2793.48    104.89 o 
  -3   4   9     3014.72     2775.86    128.58 o 
  -2   4   9    32760.04    31445.61    759.30 o 
  -1   4   9    12742.79    11721.13    699.08 o 
   0   4   9       86.47       67.98     19.20 o 
   1   4   9      227.62      323.25     42.01 o 
   2   4   9     3638.35     4247.00    295.98 o 
   3   4   9      143.54      183.41     36.00 o 
   4   4   9    15602.11    16186.01    636.48 o 
   5   4   9    10571.66    10773.88    834.77 o 
   6   4   9      486.87      379.80     46.33 o 
   7   4   9       36.53      114.57     41.17 o 
 -13   5   9      100.13      179.82     58.10 o 
 -12   5   9      123.89       74.69     16.38 o 
 -11   5   9     2221.78     1916.60    113.53 o 
 -10   5   9      128.60      119.91     24.61 o 
  -9   5   9     3437.73     3304.54    190.76 o 
  -8   5   9     6823.54     7004.05    289.69 o 
  -7   5   9     2390.75     2225.34    121.40 o 
  -6   5   9     1926.42     1826.77    100.81 o 
  -5   5   9     2541.30     2110.89    124.26 o 
  -4   5   9      643.28      590.19     52.50 o 
  -3   5   9      752.04      624.81     41.54 o 
  -2   5   9     7001.58     6831.18    192.69 o 
  -1   5   9     3175.87     3113.88    143.54 o 
   0   5   9      495.74      463.64     44.75 o 
   1   5   9     3566.38     3722.62    260.95 o 
   2   5   9     1059.56     1056.89     94.60 o 
   3   5   9     1418.92     1342.08    156.03 o 
   4   5   9     6560.73     6744.77    577.68 o 
   5   5   9     5218.15     4844.16    457.92 o 
   6   5   9       91.96       91.73     33.71 o 
 -13   6   9      125.65      114.52     29.36 o 
 -12   6   9     4883.19     5257.65    288.83 o 
 -11   6   9     8906.76     9897.50    479.11 o 
 -10   6   9      411.76      474.19     78.06 o 
  -9   6   9      468.32      497.53     51.76 o 
  -8   6   9      302.45      299.08     30.30 o 
  -7   6   9        8.26       59.10     19.65 o 
  -6   6   9    17727.81    17288.92    448.18 o 
  -5   6   9    15722.67    15359.13    411.79 o 
  -4   6   9      156.48      160.85     35.08 o 
  -3   6   9      324.64      291.44     38.63 o 
  -2   6   9      272.92      270.25     34.02 o 
  -1   6   9      218.93      236.00     31.29 o 
   0   6   9     1435.39     1477.46    142.23 o 
   1   6   9    13941.57    14699.17    479.89 o 
   2   6   9      148.85      208.29     36.02 o 
   3   6   9      262.98      261.12     48.92 o 
   4   6   9       18.27       82.73     33.01 o 
   5   6   9      147.17      109.63     39.42 o 
   6   6   9      285.60      158.11     51.67 o 
 -12   7   9     7045.73     7801.21    453.21 o 
 -11   7   9     5112.32     5486.83    519.59 o 
 -10   7   9     2795.45     3181.73    437.04 o 
  -9   7   9     5011.02     5049.07    189.80 o 
  -8   7   9       57.38       80.51     27.04 o 
  -7   7   9       79.82       61.74     26.42 o 
  -6   7   9     7108.64     7327.77    267.10 o 
  -5   7   9     9770.28     9546.68    304.08 o 
  -4   7   9      249.68      290.31     29.75 o 
  -3   7   9     8818.88     8606.32    297.28 o 
  -2   7   9     5399.41     4640.15    381.40 o 
  -1   7   9       25.17       73.83     26.25 o 
   0   7   9     2381.38     2567.73    235.27 o 
   1   7   9    10621.83    10935.33    368.81 o 
   2   7   9      678.05      603.37    100.07 o 
   3   7   9     7350.06     7697.66    336.91 o 
   4   7   9     6322.55     6916.80    516.16 o 
   5   7   9        3.90       46.57     21.51 o 
 -11   8   9      735.63      699.41     81.23 o 
 -10   8   9     3529.49     3480.68    358.48 o 
  -9   8   9    15953.58    17052.84   1281.27 o 
  -8   8   9      418.71      417.05     57.39 o 
  -7   8   9     1989.59     1738.49    122.29 o 
  -6   8   9      386.60      305.65     39.78 o 
  -5   8   9     3058.12     3177.65    126.07 o 
  -4   8   9      487.76      400.60     82.59 o 
  -3   8   9    20099.20    21480.10    585.98 o 
  -2   8   9     3114.13     2813.17    202.77 o 
  -1   8   9     4285.01     4311.72    193.21 o 
   0   8   9      666.25      583.79     89.63 o 
   1   8   9     1669.57     1449.73    231.63 o 
   2   8   9       74.12      188.23     58.15 o 
   3   8   9    11565.42    12897.74    709.62 o 
   4   8   9     8655.90     9159.16    679.38 o 
 -10   9   9      739.03      730.32    115.47 o 
  -9   9   9     5633.41     6710.78    510.20 o 
  -8   9   9      101.58       95.53     54.69 o 
  -7   9   9     5416.73     4971.61    260.63 o 
  -6   9   9     5952.31     6125.92    312.93 o 
  -5   9   9       35.59       51.66     23.76 o 
  -4   9   9       14.84       37.74     14.70 o 
  -3   9   9     6103.93     5645.55    303.94 o 
  -2   9   9     3451.02     3132.82    312.02 o 
  -1   9   9     2108.74     1713.62    121.18 o 
   0   9   9     4871.99     4672.36    463.42 o 
   1   9   9      188.50      225.93     51.12 o 
   2   9   9        0.52       18.25     28.06 o 
   3   9   9     2437.59     2035.44    487.88 o 
  -9  10   9      448.16      368.64     63.08 o 
  -8  10   9      422.17      449.06     70.79 o 
  -7  10   9     8658.14     9937.56    558.30 o 
  -6  10   9     7899.89     9163.93    513.03 o 
  -5  10   9       47.09       96.00     56.17 o 
  -4  10   9     1569.74     1426.01    156.42 o 
  -3  10   9      322.21      268.71     56.24 o 
  -2  10   9      113.53      155.69     60.19 o 
  -1  10   9     2006.26     1610.95    292.63 o 
   0  10   9     4064.88     3273.79    601.03 o 
   1  10   9     1929.92     1527.26    306.32 o 
  -7  11   9     1082.97     1010.47     82.41 o 
  -6  11   9     2155.09     2047.37    108.66 o 
  -5  11   9       51.16       63.99     43.13 o 
  -4  11   9     3943.34     4169.79    437.96 o 
  -3  11   9     4096.73     4299.96    392.14 o 
  -2  11   9       74.59      165.97     75.85 o 
  -1  11   9       17.56        4.55     37.07 o 
  -2 -15  10    10106.57    12520.70    560.31 o 
  -1 -15  10     2162.42     2023.22    305.38 o 
   0 -15  10     1349.27     1169.70    231.79 o 
  -5 -14  10      735.73      544.63     99.78 o 
  -4 -14  10      944.13      852.46     86.82 o 
  -3 -14  10     1162.19     1130.59    105.72 o 
  -2 -14  10    11854.21    13445.92    517.79 o 
  -1 -14  10     1867.54     1685.41    180.91 o 
   0 -14  10     2534.88     2218.96    236.98 o 
   1 -14  10     4278.36     4152.69    375.77 o 
   2 -14  10      700.66      675.13     58.57 o 
   3 -14  10      303.49      295.19     64.16 o 
  -7 -13  10      667.92      488.05     88.73 o 
  -6 -13  10    10448.12    12131.53    856.88 o 
  -5 -13  10     4331.67     4960.12    647.26 o 
  -4 -13  10      757.50      731.59    102.91 o 
  -3 -13  10      716.14      689.54     79.64 o 
  -2 -13  10      735.53      576.48     65.85 o 
  -1 -13  10      100.99      136.15     30.08 o 
   0 -13  10     9621.23    10118.81    509.28 o 
   1 -13  10     5007.95     4712.67    285.69 o 
   2 -13  10       73.55       99.15     33.91 o 
   3 -13  10      448.10      381.20     39.55 o 
   4 -13  10       93.70      111.73     33.08 o 
  -8 -12  10       95.37      133.98     67.15 o 
  -7 -12  10     1365.78     1194.79    180.18 o 
  -6 -12  10     2508.20     2727.72    183.64 o 
  -5 -12  10     2175.42     2380.36    165.52 o 
  -4 -12  10      112.98      128.66     27.31 o 
  -3 -12  10     4005.04     3650.93    184.73 o 
  -2 -12  10     2989.69     2908.04    204.04 o 
  -1 -12  10       74.47       65.84     29.37 o 
   0 -12  10      948.79      758.00     95.62 o 
   1 -12  10     3761.49     3725.39    275.64 o 
   2 -12  10      741.13      654.03     96.93 o 
   3 -12  10     7907.91     8081.23    497.22 o 
   4 -12  10     6146.95     6602.51    565.44 o 
   5 -12  10      115.80      129.97     52.04 o 
  -9 -11  10     5688.38     5713.57    516.95 o 
  -8 -11  10     2014.58     1792.66    274.57 o 
  -7 -11  10      326.46      269.44    111.73 o 
  -6 -11  10      483.02      365.61     55.01 o 
  -5 -11  10      177.23      141.98     51.92 o 
  -4 -11  10     1552.60     1547.56    125.36 o 
  -3 -11  10    15641.14    16161.53    497.77 o 
  -2 -11  10    10475.61    11075.60    405.36 o 
  -1 -11  10      100.68      112.23     75.59 o 
   0 -11  10     1340.32     1402.99    156.90 o 
   1 -11  10       17.97       11.16     27.92 o 
   2 -11  10       26.00       28.90     23.36 o 
   3 -11  10     8918.22     8909.06    344.90 o 
   4 -11  10     5793.40     5508.10    343.82 o 
   5 -11  10        7.62       52.44     30.11 o 
   6 -11  10     1063.65      703.18    104.86 o 
 -10 -10  10      866.77      721.56    161.45 o 
  -9 -10  10     5528.53     5673.05    601.30 o 
  -8 -10  10      980.93      937.20    140.49 o 
  -7 -10  10     9114.01     8982.01    330.00 o 
  -6 -10  10     4280.25     3901.04    190.91 o 
  -5 -10  10      926.58      940.57     67.78 o 
  -4 -10  10       13.23       65.57     64.87 o 
  -3 -10  10     9543.63     9877.36    400.89 o 
  -2 -10  10     2850.10     2750.69    236.71 o 
  -1 -10  10    10680.77    11003.27    283.09 o 
   0 -10  10    13272.45    13244.37   1174.85 o 
   1 -10  10       47.76       45.80     13.27 o 
   2 -10  10      190.19      153.41     21.76 o 
   3 -10  10     5950.68     5719.46    205.33 o 
   4 -10  10     3127.71     2661.59    266.72 o 
   5 -10  10     1048.93      883.12    107.60 o 
   6 -10  10    11232.47    11454.62    477.49 o 
   7 -10  10     3421.36     3245.09    358.44 o 
 -11  -9  10      984.28      649.80    122.63 o 
 -10  -9  10       72.57       96.07     33.59 o 
  -9  -9  10     2160.37     1766.82    103.49 o 
  -8  -9  10     1240.46     1083.70    137.93 o 
  -7  -9  10    21558.30    22912.28    569.09 o 
  -6  -9  10    10518.74    10595.87    270.93 o 
  -5  -9  10      496.00      428.84     35.99 o 
  -4  -9  10     2271.13     2090.01     89.33 o 
  -3  -9  10       89.04      120.40     40.66 o 
  -2  -9  10        7.57       29.03     10.74 o 
  -1  -9  10     9832.54     9676.13    325.80 o 
   0  -9  10    14989.64    15811.93    391.97 o 
   1  -9  10      888.04      765.80     66.98 o 
   2  -9  10     7671.33     7649.56    251.64 o 
   3  -9  10      924.11      792.33     90.72 o 
   4  -9  10     1847.70     1633.65    164.49 o 
   5  -9  10     1035.32      959.73     80.26 o 
   6  -9  10    14626.40    15553.37    593.88 o 
   7  -9  10     2418.93     2305.55    243.05 o 
 -12  -8  10      462.71      257.80     79.52 o 
 -11  -8  10     3667.82     3601.66    367.45 o 
 -10  -8  10     4666.44     4610.65    165.53 o 
  -9  -8  10      884.27      804.70     70.32 o 
  -8  -8  10        9.93       52.78     20.45 o 
  -7  -8  10     4396.66     4484.04    215.99 o 
  -6  -8  10     8443.50     8579.44    287.05 o 
  -5  -8  10     1307.73     1308.60     66.58 o 
  -4  -8  10    25330.31    25136.81    375.41 o 
  -3  -8  10     7677.50     7748.47    175.01 o 
  -2  -8  10       28.08       40.78     10.37 o 
  -1  -8  10     3020.34     2892.03    109.36 o 
   0  -8  10     8142.62     8297.57    250.74 o 
   1  -8  10      419.13      452.82     37.15 o 
   2  -8  10     9822.00    10065.02    311.34 o 
   3  -8  10    13021.19    12348.09    252.96 o 
   4  -8  10      218.37      176.76     29.64 o 
   5  -8  10      194.56      171.90     32.81 o 
   6  -8  10     1804.62     1441.94    125.20 o 
   7  -8  10       82.46       79.94     27.68 o 
 -12  -7  10       17.04        9.31     25.22 o 
 -11  -7  10     2785.39     2466.25    401.24 o 
 -10  -7  10     9353.81     9715.16    219.84 o 
  -9  -7  10     2782.95     2579.69    191.16 o 
  -8  -7  10     2705.16     2526.67    182.22 o 
  -7  -7  10     2616.16     2351.53    111.80 o 
  -6  -7  10     1345.26     1404.18     94.90 o 
  -5  -7  10      449.52      501.42     29.45 o 
  -4  -7  10    19223.41    20323.20    579.30 o 
  -3  -7  10     9955.59    10448.12    254.16 o 
  -2  -7  10     6434.25     6475.75    161.26 o 
  -1  -7  10    13421.00    13553.32    212.37 o 
   0  -7  10      130.30      128.57     20.63 o 
   1  -7  10       54.10       91.43     29.81 o 
   2  -7  10    11592.69    10439.30    979.66 o 
   3  -7  10    11508.68    11132.32    283.48 o 
   4  -7  10      344.69      272.16     69.07 o 
   5  -7  10     6149.89     5821.52    278.86 o 
   6  -7  10     1431.78     1177.32    110.53 o 
   7  -7  10      133.64      111.19     37.43 o 
   8  -7  10     1547.69     1051.84    164.05 o 
 -13  -6  10     4779.95     4226.83    392.38 o 
 -12  -6  10       82.46       81.26     19.36 o 
 -11  -6  10        3.10       79.39     32.46 o 
 -10  -6  10     4673.88     4315.21    184.67 o 
  -9  -6  10        5.93       53.69     21.87 o 
  -8  -6  10    10942.03    10465.44    430.86 o 
  -7  -6  10    12407.77    12049.05    516.61 o 
  -6  -6  10       21.96       80.00     18.18 o 
  -5  -6  10       53.46       76.98      9.02 o 
  -4  -6  10     5287.22     5457.50    204.47 o 
  -3  -6  10      277.56      305.42     27.73 o 
  -2  -6  10     6496.77     6860.69    166.63 o 
  -1  -6  10    15394.62    16366.55    283.10 o 
   0  -6  10     3985.95     4057.26    166.76 o 
   1  -6  10     2075.74     1923.56    150.88 o 
   2  -6  10      264.11      230.25     28.87 o 
   3  -6  10     1574.32     1415.64    159.56 o 
   4  -6  10     1057.59      964.99    101.63 o 
   5  -6  10    12501.36    11930.12    396.33 o 
   6  -6  10    11370.18    11034.79    347.95 o 
   7  -6  10      406.13      274.77     36.19 o 
   8  -6  10       68.79       63.72     27.62 o 
 -13  -5  10     1804.39     1096.79    181.31 o 
 -12  -5  10     1227.06     1023.59     72.84 o 
 -11  -5  10     3157.28     2956.69    295.59 o 
 -10  -5  10       63.35      122.10     29.44 o 
  -9  -5  10     2207.25     2134.59    172.87 o 
  -8  -5  10    18493.69    18614.70   1110.34 o 
  -7  -5  10    12001.65    12015.55    673.38 o 
  -6  -5  10      323.15      362.22     41.13 o 
  -5  -5  10    16792.51    17075.14    721.45 o 
  -4  -5  10     1231.36     1300.87     66.05 o 
  -3  -5  10     1237.33     1339.35     62.37 o 
  -2  -5  10     9310.47     9406.93    217.30 o 
  -1  -5  10    13869.28    15929.95   1068.90 o 
   0  -5  10        5.47       67.77     25.83 o 
   1  -5  10    12915.97    13355.46    238.74 o 
   2  -5  10     1177.30     1150.41    101.25 o 
   3  -5  10      369.35      352.36     54.74 o 
   4  -5  10       91.09        8.77     39.69 o 
   5  -5  10     8508.25     7661.64    322.99 o 
   6  -5  10     1054.58      887.45    118.41 o 
   7  -5  10     4647.42     3791.41    353.55 o 
   8  -5  10     2201.39     1606.21    360.88 o 
 -13  -4  10      118.85      113.21     35.32 o 
 -12  -4  10     4226.09     3976.40    204.60 o 
 -11  -4  10     7022.62     6749.17    226.75 o 
 -10  -4  10       55.25       80.02     25.47 o 
  -9  -4  10      153.22      150.79     26.17 o 
  -8  -4  10     1279.77     1240.98     70.89 o 
  -7  -4  10     3350.84     3129.86    161.33 o 
  -6  -4  10      599.55      549.95     54.17 o 
  -5  -4  10    16277.75    16933.81    509.61 o 
  -4  -4  10    14224.17    14639.18    248.17 o 
  -3  -4  10      270.21      343.69     21.42 o 
  -2  -4  10        9.11       31.56     13.23 o 
  -1  -4  10     2876.49     2947.70    132.24 o 
   0  -4  10     3836.18     3864.64    178.11 o 
   1  -4  10    33204.57    34263.63    580.05 o 
   2  -4  10    18569.90    18591.82   1223.82 o 
   3  -4  10       12.25      133.39     59.22 o 
   4  -4  10     2749.04     2763.22    311.36 o 
   5  -4  10       91.62       83.36     50.82 o 
   6  -4  10      693.08      605.53     85.82 o 
   7  -4  10     5699.48     4797.19    222.32 o 
   8  -4  10     4702.96     3795.93    390.80 o 
 -13  -3  10      432.03      313.25     65.69 o 
 -12  -3  10     1763.76     1631.92    211.12 o 
 -11  -3  10     8543.43     8557.11    263.31 o 
 -10  -3  10      784.27      912.92     80.51 o 
  -9  -3  10    13526.89    13442.13    369.34 o 
  -8  -3  10     8496.00     7878.14    266.54 o 
  -7  -3  10      430.63      450.37     38.66 o 
  -6  -3  10      267.56      226.19     44.29 o 
  -5  -3  10    20746.07    21238.96    424.80 o 
  -4  -3  10     3349.12     3237.68    115.95 o 
  -3  -3  10     9000.99     9416.84    203.40 o 
  -2  -3  10     9513.49     9779.55    218.52 o 
  -1  -3  10     1575.61     1680.26     74.43 o 
   0  -3  10        6.21       49.11     16.77 o 
   1  -3  10     3642.41     3670.76    150.94 o 
   2  -3  10     9606.96     9965.35    254.06 o 
   3  -3  10      449.76      523.50     80.49 o 
   4  -3  10    15360.91    14890.09    547.23 o 
   5  -3  10     6164.05     5827.80    543.59 o 
   6  -3  10        3.45       80.65     27.32 o 
   7  -3  10      157.19      120.04     31.80 o 
   8  -3  10     4045.80     3681.18    263.04 o 
 -14  -2  10     4860.89     4668.67    455.83 o 
 -13  -2  10     1220.12     1002.61    127.43 o 
 -12  -2  10     2013.02     1713.15    129.44 o 
 -11  -2  10      148.23      154.03     24.62 o 
 -10  -2  10        3.41       25.39     19.35 o 
  -9  -2  10    14593.77    14660.50    926.01 o 
  -8  -2  10    25380.02    25286.58    984.90 o 
  -7  -2  10       29.73       53.72     24.50 o 
  -6  -2  10     3789.63     3380.21    132.33 o 
  -5  -2  10       39.93       78.57      9.11 o 
  -4  -2  10     3335.56     3255.36     90.17 o 
  -3  -2  10     4725.42     4724.40    110.49 o 
  -2  -2  10    47219.86    51697.66    452.87 o 
  -1  -2  10    10663.08    11307.13    254.19 o 
   0  -2  10     9858.67    10301.25    233.04 o 
   1  -2  10     4349.91     4209.47    153.65 o 
   2  -2  10     3972.13     3831.00    213.97 o 
   3  -2  10      469.53      659.84    111.45 o 
   4  -2  10    17248.17    17837.75    633.76 o 
   5  -2  10     9846.59     9867.15    751.52 o 
   6  -2  10     3969.77     3834.45    524.97 o 
   7  -2  10     5844.75     5549.09    482.06 o 
   8  -2  10      111.59       45.44     34.40 o 
 -14  -1  10     2760.42     2552.84    514.61 o 
 -13  -1  10     3628.66     3407.82    271.04 o 
 -12  -1  10     5336.86     5543.67    197.36 o 
 -11  -1  10      644.45      644.77    121.99 o 
 -10  -1  10       20.26       21.56     31.43 o 
  -9  -1  10     8180.65     8020.10    351.75 o 
  -8  -1  10     7739.62     7863.67    435.78 o 
  -7  -1  10     3384.55     3296.32    133.71 o 
  -6  -1  10    21158.67    20689.59    726.26 o 
  -5  -1  10    14898.01    14886.81    437.82 o 
  -4  -1  10      224.54      256.83     29.22 o 
  -3  -1  10      435.15      472.87     44.01 o 
  -2  -1  10    11765.49    12416.67    377.88 o 
  -1  -1  10       67.18      123.89     17.88 o 
   0  -1  10    42183.32    45317.25    632.29 o 
   1  -1  10    19167.18    19125.92    942.39 o 
   2  -1  10      454.27      351.91     44.84 o 
   3  -1  10      403.69      528.56     57.41 o 
   4  -1  10     7275.31     7586.60    322.62 o 
   5  -1  10     1468.54     1317.25    187.56 o 
   6  -1  10     8110.95     7791.21    470.56 o 
   7  -1  10     8388.14     8514.78    383.23 o 
   8  -1  10       48.01      273.00     80.09 o 
 -14   0  10      514.01      433.56     37.77 o 
 -13   0  10     3090.77     3061.22    319.62 o 
 -12   0  10     7884.09     8658.48    497.54 o 
 -11   0  10      449.21      296.23     50.01 o 
 -10   0  10     3630.35     3722.02    193.95 o 
  -9   0  10      242.76      209.38     30.38 o 
  -8   0  10     1509.71     1502.10    100.12 o 
  -7   0  10     1184.75     1305.53     59.48 o 
  -6   0  10    21071.82    21351.54    710.42 o 
  -5   0  10     9280.71     8781.75    226.18 o 
  -4   0  10     1256.72     1153.53     51.18 o 
  -3   0  10      134.79      210.40     27.59 o 
  -2   0  10     1146.25     1040.07     66.31 o 
  -1   0  10     9801.36    10388.17    231.37 o 
   0   0  10    31962.08    34935.71    501.08 o 
   1   0  10    11962.85    12722.90    290.20 o 
   2   0  10     1755.65     1632.65    227.41 o 
   3   0  10     3938.12     3810.50    231.12 o 
   4   0  10      611.62      672.68     84.15 o 
   5   0  10     3923.19     4182.46    260.27 o 
   6   0  10     5152.86     4755.48    483.57 o 
   7   0  10     2199.35     2015.68    541.05 o 
   8   0  10       61.11      252.11    123.03 o 
 -14   1  10      119.12       77.81     62.52 o 
 -13   1  10     1530.18     1308.25    128.83 o 
 -12   1  10     2081.71     2028.31    109.61 o 
 -11   1  10     1110.78     1079.70     75.01 o 
 -10   1  10    14233.32    15764.38    350.47 o 
  -9   1  10    10157.69    10481.40    495.72 o 
  -8   1  10     1923.02     2175.57    147.74 o 
  -7   1  10      560.79      619.67     40.58 o 
  -6   1  10     3152.53     2808.45    116.86 o 
  -5   1  10      286.44      288.73     34.36 o 
  -4   1  10     7911.90     7571.44    223.34 o 
  -3   1  10    17450.37    17773.11    215.86 o 
  -2   1  10     1060.10     1006.01     91.25 o 
  -1   1  10      247.43      254.74     26.53 o 
   0   1  10      863.39      943.41     59.25 o 
   1   1  10     1088.64     1076.61     86.18 o 
   2   1  10     1320.86     1408.06    104.16 o 
   3   1  10     7979.15     8643.39    414.15 o 
   4   1  10     5330.33     5520.54    303.57 o 
   5   1  10      690.00      637.28     89.38 o 
   6   1  10       14.30       75.91     41.25 o 
   7   1  10      412.59      327.38    138.39 o 
 -14   2  10      199.71      136.47     32.12 o 
 -13   2  10     2997.75     3077.13    300.57 o 
 -12   2  10       18.90       64.64     17.08 o 
 -11   2  10       57.49       63.72     16.30 o 
 -10   2  10     8263.04     9180.34    350.18 o 
  -9   2  10    13451.29    14345.25    434.47 o 
  -8   2  10      223.17      217.71     41.11 o 
  -7   2  10     9880.67     9647.54    424.10 o 
  -6   2  10     3618.02     3383.32    182.98 o 
  -5   2  10      719.75      655.74     44.60 o 
  -4   2  10     5579.83     5540.17    154.27 o 
  -3   2  10    18645.54    19108.92    336.42 o 
  -2   2  10     5799.03     5773.73    201.52 o 
  -1   2  10    10412.54    10389.41    257.23 o 
   0   2  10    16333.48    11995.11    304.10 o 
   1   2  10       53.09      113.85     51.88 o 
   2   2  10       44.30       35.22     44.96 o 
   3   2  10    12077.29    10954.12    603.22 o 
   4   2  10     9136.41     8150.92   1148.81 o 
   5   2  10     1717.26     1718.76    160.53 o 
   6   2  10     9595.50     9826.36    444.16 o 
   7   2  10      265.76      212.32     38.52 o 
 -13   3  10    13744.40    15766.39    604.80 o 
 -12   3  10     2861.05     2695.92    110.04 o 
 -11   3  10      509.64      414.87     65.45 o 
 -10   3  10      173.27      174.21     25.45 o 
  -9   3  10     5252.35     5981.50    275.32 o 
  -8   3  10      106.08      121.94     23.36 o 
  -7   3  10    36810.72    35707.96   2001.48 o 
  -6   3  10    18945.10    18902.10    718.05 o 
  -5   3  10     3005.41     2894.70    163.26 o 
  -4   3  10     2833.27     2526.06    114.90 o 
  -3   3  10     9999.73     9850.09    238.53 o 
  -2   3  10      241.77      265.63     22.61 o 
   0   3  10    29695.51    29110.24   2589.20 o 
   1   3  10     1421.15     1435.33    135.57 o 
   2   3  10     2941.31     3002.10    235.10 o 
   3   3  10     1390.28     1401.38    175.49 o 
   4   3  10     1840.46     1881.49    180.98 o 
   5   3  10     6950.57     6584.60    641.33 o 
   6   3  10    12998.88    13329.36   1228.61 o 
 -13   4  10     8923.35     9112.61    885.33 o 
 -12   4  10       55.67       31.08     25.29 o 
 -11   4  10    11069.60    12576.54    440.73 o 
 -10   4  10     4236.07     4419.75    184.83 o 
  -9   4  10      587.21      566.97     59.58 o 
  -8   4  10      694.92      722.76     67.21 o 
  -7   4  10    18517.66    19083.20    763.58 o 
  -6   4  10     8901.74     8651.26    256.41 o 
  -5   4  10     3890.82     3632.25    179.17 o 
  -4   4  10     9532.82     9092.80    227.46 o 
  -3   4  10       19.68       18.42     13.68 o 
  -2   4  10       23.48       40.86     13.99 o 
  -1   4  10    19828.75    20594.76    451.19 o 
   0   4  10     8360.67     8655.12    337.77 o 
   1   4  10      282.59      305.12     40.23 o 
   2   4  10    12577.29    13535.92    452.21 o 
   3   4  10     4436.36     4503.77    333.50 o 
   4   4  10       31.07       51.71     26.87 o 
   5   4  10     3670.97     3211.53    412.66 o 
   6   4  10     2963.62     2097.10    394.31 o 
 -13   5  10     1065.93      966.93     60.96 o 
 -12   5  10     1600.20     1200.75    124.54 o 
 -11   5  10    13365.65    14484.25    658.53 o 
 -10   5  10     7002.52     7108.76    409.81 o 
  -9   5  10      321.20      365.76     44.99 o 
  -8   5  10      203.81      154.09     19.51 o 
  -7   5  10      343.27      313.02     42.11 o 
  -6   5  10     2042.27     1883.18     97.86 o 
  -5   5  10    12755.05    12342.04    556.87 o 
  -4   5  10    10415.42     9729.58    360.09 o 
  -3   5  10      535.38      449.52     50.91 o 
  -2   5  10      165.08      201.29     35.86 o 
  -1   5  10      402.06      358.22     45.29 o 
   0   5  10       31.83       82.27     32.84 o 
   1   5  10     1068.32     1092.64    117.62 o 
   2   5  10     9703.25    10044.64    399.63 o 
   3   5  10     4277.76     4028.43    392.88 o 
   4   5  10      173.77      163.54     56.04 o 
   5   5  10       28.81       72.84     26.84 o 
 -12   6  10     1918.54     1512.36    226.42 o 
 -11   6  10     1872.67     1484.96    183.74 o 
 -10   6  10     1459.55     1237.30    100.30 o 
  -9   6  10      543.99      462.01     66.21 o 
  -8   6  10     2778.66     2639.62    214.75 o 
  -7   6  10     7810.14     7638.96    285.16 o 
  -6   6  10     1238.81     1142.67     80.73 o 
  -5   6  10     1674.68     1571.86    119.14 o 
  -4   6  10     3492.11     3184.03    166.29 o 
  -3   6  10      425.86      385.20     40.39 o 
  -2   6  10     6962.80     7141.72    282.23 o 
  -1   6  10    10665.04    10461.77    349.55 o 
   0   6  10     1708.59     1727.50    161.54 o 
   1   6  10      480.63      557.98     97.99 o 
   2   6  10     1971.89     1774.81    180.01 o 
   3   6  10     1101.81      807.81    178.10 o 
   4   6  10     1210.66      884.99    341.13 o 
   5   6  10     5372.76     5258.47    747.05 o 
 -12   7  10      874.97      875.52    127.89 o 
 -11   7  10     1575.09     1273.64    188.67 o 
 -10   7  10      177.38      124.56     31.39 o 
  -9   7  10      250.24      246.26     43.29 o 
  -8   7  10    13878.86    14498.44    397.09 o 
  -7   7  10     7950.03     7825.72    241.53 o 
  -6   7  10      308.59      280.42     36.47 o 
  -5   7  10     2216.27     1988.51    271.50 o 
  -4   7  10      285.24      260.62     35.04 o 
  -3   7  10      141.89      102.90     21.78 o 
  -2   7  10     8965.93     9059.87    365.84 o 
  -1   7  10    17507.78    18069.72    524.21 o 
   0   7  10       56.41      108.18     34.91 o 
   1   7  10     3707.23     3857.74    249.83 o 
   2   7  10      614.14      466.36     88.15 o 
   3   7  10       29.09       63.46     28.79 o 
   4   7  10     1698.24     1472.74    275.85 o 
 -11   8  10     7944.24     8550.99    783.92 o 
 -10   8  10      718.71      600.54     57.41 o 
  -9   8  10      804.63      941.15     89.99 o 
  -8   8  10     4882.02     5369.05    273.15 o 
  -7   8  10     7718.98     8472.23    658.95 o 
  -6   8  10     5692.39     5762.38    297.69 o 
  -5   8  10    15735.74    16883.87    511.24 o 
  -4   8  10      768.25      728.01     61.58 o 
  -3   8  10       78.38       76.44     31.70 o 
  -2   8  10     3112.72     3087.49    269.15 o 
  -1   8  10     8766.74     7556.23   1396.48 o 
   0   8  10      546.47      475.17     70.28 o 
   1   8  10    14385.41    15034.91    585.00 o 
   2   8  10     5244.18     4704.90    456.62 o 
   3   8  10      282.09      151.56     67.44 o 
 -10   9  10      110.64       67.01     27.32 o 
  -9   9  10     2820.82     2468.31    491.63 o 
  -8   9  10      129.03      157.82     46.71 o 
  -7   9  10       26.73       43.75     20.95 o 
  -6   9  10     2691.22     2499.95    113.58 o 
  -5   9  10     9848.59    10112.89    438.05 o 
  -4   9  10      151.43      152.36     24.82 o 
  -3   9  10     3662.00     3518.04    250.49 o 
  -2   9  10     2686.33     2516.45    277.61 o 
  -1   9  10      551.01      419.80     81.06 o 
   0   9  10      361.32      246.73     50.29 o 
   1   9  10     8543.57     8763.61    633.99 o 
  -8  10  10     2531.66     2858.95    407.41 o 
  -7  10  10      250.08      345.14     60.81 o 
  -6  10  10      557.37      459.85     67.16 o 
  -5  10  10     1988.36     1809.35    239.91 o 
  -4  10  10       49.35       32.71     39.08 o 
  -3  10  10     6080.10     4771.84    532.17 o 
  -2  10  10     6529.24     5783.68    552.53 o 
  -5 -14  11     3491.53     4148.18    532.78 o 
  -4 -14  11     7989.97     8850.26    698.07 o 
  -3 -14  11      200.98      170.14     38.67 o 
  -2 -14  11     3495.55     3289.84    261.28 o 
  -1 -14  11       97.38      105.78     40.60 o 
   0 -14  11     2291.59     1849.00    272.52 o 
   1 -14  11      177.67      209.66     43.33 o 
  -7 -13  11      692.15      649.66    134.17 o 
  -6 -13  11      249.37      229.12     60.06 o 
  -5 -13  11     2318.00     2373.11    198.38 o 
  -4 -13  11     9399.01    10022.83    824.67 o 
  -3 -13  11       44.17       97.79     29.00 o 
  -2 -13  11    10815.84    11573.07    711.94 o 
  -1 -13  11     5017.41     5144.11    275.86 o 
   0 -13  11      783.21      667.34     94.01 o 
   1 -13  11      277.01      320.30     39.89 o 
   2 -13  11     5620.72     5296.60    368.49 o 
   3 -13  11      196.71      117.78     33.33 o 
  -8 -12  11     4867.69     4621.55    437.38 o 
  -7 -12  11     1707.60     1413.26    273.96 o 
  -6 -12  11      691.56      515.21     68.75 o 
  -5 -12  11      709.10      666.30     82.08 o 
  -4 -12  11       33.17       35.35     37.91 o 
  -3 -12  11     1985.67     1704.63    194.66 o 
  -2 -12  11     8206.91     8863.97    658.69 o 
  -1 -12  11     2777.83     2541.91    195.91 o 
   0 -12  11      148.09      153.43     25.79 o 
   1 -12  11     1031.15      961.63     92.75 o 
   2 -12  11      139.11       52.92     36.81 o 
   3 -12  11      581.26      293.02     85.84 o 
   4 -12  11     2736.75     2262.75    382.73 o 
  -9 -11  11       11.59       55.46     38.57 o 
  -8 -11  11     1941.25     1498.87    270.41 o 
  -7 -11  11       27.92       56.87     41.02 o 
  -6 -11  11     1405.54     1238.76     99.97 o 
  -5 -11  11     4106.37     4055.41    306.72 o 
  -4 -11  11     1914.00     1637.66    118.61 o 
  -3 -11  11     1170.05     1235.76    101.95 o 
  -2 -11  11      365.98      306.62     54.96 o 
  -1 -11  11      435.77      455.34     86.27 o 
   0 -11  11      210.55      136.58     47.20 o 
   1 -11  11     8283.35     7810.85    332.09 o 
   2 -11  11     9627.49     9398.16    915.59 o 
   3 -11  11      245.34      193.19     82.15 o 
   4 -11  11       37.76       61.27     19.90 o 
   5 -11  11      191.56      138.01     59.83 o 
 -10 -10  11        4.63      -23.96     40.69 o 
  -9 -10  11     5202.79     5332.21    358.40 o 
  -8 -10  11     2215.84     2082.05    108.31 o 
  -7 -10  11      136.76      129.26     68.71 o 
  -6 -10  11     2032.03     2034.19    222.88 o 
  -5 -10  11    12849.16    13733.04    430.33 o 
  -4 -10  11     2190.51     1935.27    179.04 o 
  -3 -10  11     8661.76     8769.27    423.48 o 
  -2 -10  11     4851.53     5326.77    323.47 o 
  -1 -10  11      710.94      576.50     90.11 o 
   0 -10  11       42.22       43.49     27.96 o 
   1 -10  11    10507.46    11569.75   1202.84 o 
   2 -10  11     5536.30     5259.75    247.60 o 
   3 -10  11     2940.74     2596.14    214.81 o 
   4 -10  11     4139.83     4105.17    196.95 o 
   5 -10  11        5.37       36.22     55.79 o 
   6 -10  11        6.00       12.54     33.29 o 
 -11  -9  11     4244.72     3940.65    274.34 o 
 -10  -9  11      953.31     1000.23    268.37 o 
  -9  -9  11    13105.22    13505.56    720.77 o 
  -8  -9  11     3478.18     3257.91    247.25 o 
  -7  -9  11     1296.18     1044.64     82.27 o 
  -6  -9  11        0.16       21.02      9.28 o 
  -5  -9  11     5862.57     5962.71    210.50 o 
  -4  -9  11      219.59      244.99     22.35 o 
  -3  -9  11    33120.66    35176.88    590.84 o 
  -2  -9  11    17765.49    18446.64    364.20 o 
  -1  -9  11      451.01      421.19     48.52 o 
   0  -9  11     2886.62     2772.47    152.75 o 
   1  -9  11     4896.35     4897.08    328.66 o 
   2  -9  11      944.00     1010.33     91.17 o 
   3  -9  11    14495.00    14609.96    430.98 o 
   4  -9  11    15214.24    15154.76    657.60 o 
   5  -9  11       34.96       42.61     20.53 o 
   6  -9  11     2061.01     1602.59    222.43 o 
 -11  -8  11      723.84      445.81     75.88 o 
 -10  -8  11     1369.26     1136.45    127.39 o 
  -9  -8  11    11698.84    12441.44    313.53 o 
  -8  -8  11     2161.80     2153.30    132.96 o 
  -7  -8  11    10970.89    11531.82    306.75 o 
  -6  -8  11     4696.83     4460.59    208.29 o 
  -5  -8  11       62.54      102.95     16.15 o 
  -4  -8  11      203.72      233.96     25.49 o 
  -3  -8  11    11578.13    12507.11    547.27 o 
  -2  -8  11     9150.62     9073.06    311.22 o 
  -1  -8  11     2351.08     2761.12    168.23 o 
   0  -8  11    11204.12    11494.66    361.97 o 
   1  -8  11     1123.21      995.50    140.44 o 
   2  -8  11      651.03      674.09     69.92 o 
   3  -8  11     4817.38     4609.79    230.64 o 
   4  -8  11     9772.05     9310.03    310.77 o 
   5  -8  11        0.57      164.28     53.11 o 
   6  -8  11     7883.37     7217.45    386.42 o 
   7  -8  11     3951.73     3618.16    343.06 o 
 -12  -7  11     2266.92     1964.08    396.10 o 
 -11  -7  11       72.46       44.58     62.43 o 
 -10  -7  11       23.93       76.59     24.69 o 
  -9  -7  11       16.23       47.12     19.70 o 
  -8  -7  11        9.34       48.90     16.09 o 
  -7  -7  11     6129.13     6285.71    202.52 o 
  -6  -7  11    10770.24    11494.72    434.77 o 
  -5  -7  11     4957.34     4908.74    186.43 o 
  -4  -7  11      618.42      578.47     52.36 o 
  -3  -7  11        0.58       46.59     39.95 o 
  -2  -7  11     2786.67     2521.95    120.81 o 
  -1  -7  11     2651.67     2708.43    120.49 o 
   0  -7  11    16597.13    16617.63   1009.84 o 
   1  -7  11    10415.66    10706.84    410.34 o 
   2  -7  11       21.66       38.39     27.83 o 
   3  -7  11     2054.61     1786.08    156.43 o 
   4  -7  11       22.32       61.58     22.79 o 
   5  -7  11     1436.46     1124.10    108.25 o 
   6  -7  11     9122.50     9054.78    360.53 o 
   7  -7  11     6277.85     5509.15    368.52 o 
 -12  -6  11     2660.97     1919.81    286.26 o 
 -11  -6  11       43.70       40.21     22.00 o 
 -10  -6  11     6809.95     6923.95    370.77 o 
  -9  -6  11     6021.37     5791.31    216.86 o 
  -8  -6  11      738.12      624.04     59.35 o 
  -7  -6  11      243.95      196.22     32.02 o 
  -6  -6  11     1822.20     1763.01    158.50 o 
  -5  -6  11      106.23      104.97     14.95 o 
  -4  -6  11    12893.91    13350.75    236.15 o 
  -3  -6  11    14585.58    15824.81    367.43 o 
  -2  -6  11      528.11      638.82     45.62 o 
  -1  -6  11      343.32      317.77     41.33 o 
   0  -6  11     6375.30     6150.33    166.53 o 
   1  -6  11     4652.66     4635.82    258.37 o 
   2  -6  11     2288.27     2281.17    233.57 o 
   3  -6  11    13083.12    13011.72    615.66 o 
   4  -6  11     1060.99      958.72    102.58 o 
   5  -6  11     1143.21      871.39    138.07 o 
   6  -6  11     2247.65     1733.04    201.23 o 
   7  -6  11     1852.66     1556.54    219.99 o 
 -13  -5  11      410.39      264.51     32.89 o 
 -12  -5  11      763.21      645.13    144.29 o 
 -11  -5  11       55.48      101.87     29.84 o 
 -10  -5  11    13231.14    13400.13    447.67 o 
  -9  -5  11    11741.21    11273.14    463.79 o 
  -8  -5  11     1037.64      918.87     76.42 o 
  -7  -5  11     3326.83     3325.49    194.55 o 
  -6  -5  11     3345.09     3136.13    224.02 o 
  -5  -5  11     1261.27     1320.78     68.68 o 
  -4  -5  11    26384.90    25874.46   1708.54 o 
  -3  -5  11    27412.56    29249.17    754.29 o 
  -2  -5  11      612.48      628.18     37.60 o 
  -1  -5  11     4602.65     5093.72    283.80 o 
   0  -5  11      698.76      693.58     46.43 o 
   1  -5  11      499.23      477.49     49.52 o 
   2  -5  11    13515.91    13438.55    590.12 o 
   3  -5  11    14474.68    14087.52    515.11 o 
   4  -5  11     2205.34     2356.48    243.80 o 
   5  -5  11     5601.25     4935.79    359.97 o 
   6  -5  11     1524.70     1194.33    108.41 o 
   7  -5  11      175.19       73.00     37.00 o 
 -13  -4  11     4658.64     3895.15    413.21 o 
 -12  -4  11       41.55       68.92     25.87 o 
 -11  -4  11      339.16      249.58     37.38 o 
 -10  -4  11     9449.71     9559.13    387.74 o 
  -9  -4  11      488.98      369.62     42.21 o 
  -8  -4  11    10137.03     9816.73    566.27 o 
  -7  -4  11    18844.04    18478.70   1591.58 o 
  -6  -4  11      198.24      196.70     33.28 o 
  -5  -4  11       56.58       80.51     15.56 o 
  -4  -4  11     5600.28     5514.89    110.23 o 
  -3  -4  11    10077.70    10072.81    214.02 o 
  -2  -4  11      427.07      620.35     51.89 o 
  -1  -4  11    25221.10    28069.29    483.50 o 
   0  -4  11     5141.31     5280.36    238.90 o 
   1  -4  11      125.16      180.77     52.10 o 
   2  -4  11     3276.00     2904.16    325.02 o 
   3  -4  11     6762.25     6911.17    397.50 o 
   4  -4  11      112.81      160.67     44.93 o 
   5  -4  11    22301.55    21920.26    946.94 o 
   6  -4  11    11697.03    11121.31    488.09 o 
   7  -4  11        9.40       50.22     22.10 o 
 -13  -3  11     7013.23     7256.22    369.80 o 
 -12  -3  11     1131.54     1224.99    134.03 o 
 -11  -3  11     2423.38     2221.32    176.09 o 
 -10  -3  11      135.12      199.70     38.37 o 
  -9  -3  11       26.21       76.81     29.71 o 
  -8  -3  11     8573.08     8002.21    320.31 o 
  -7  -3  11    18776.71    18219.24   1037.02 o 
  -6  -3  11      409.72      417.58     34.03 o 
  -5  -3  11    11158.66    11093.94    304.21 o 
  -4  -3  11     2404.51     2366.57    107.23 o 
  -3  -3  11       96.58      128.15     26.00 o 
  -2  -3  11     6213.53     6559.18    149.07 o 
  -1  -3  11    32831.31    34513.61    979.83 o 
   0  -3  11    11518.84    11554.30    408.32 o 
   1  -3  11     4249.08     4388.58    168.96 o 
   2  -3  11     4414.40     4342.41    376.58 o 
   3  -3  11       23.55      117.68     54.23 o 
   4  -3  11      306.75      326.60     84.83 o 
   5  -3  11    13561.17    12609.25    580.87 o 
   6  -3  11     8323.51     7720.96   1046.05 o 
   7  -3  11      404.65      453.94    166.34 o 
 -13  -2  11     1249.37      999.99    126.82 o 
 -12  -2  11       99.38      172.12     37.12 o 
 -11  -2  11    11318.67    12201.57    575.56 o 
 -10  -2  11    12184.92    12467.73    940.06 o 
  -9  -2  11      299.22      335.98     49.21 o 
  -8  -2  11      193.04      172.40     23.54 o 
  -7  -2  11     2792.52     2488.01    143.47 o 
  -6  -2  11       47.06       42.45      8.87 o 
  -5  -2  11    30943.24    32614.64    807.53 o 
  -4  -2  11    18092.46    19514.89    257.58 o 
  -3  -2  11       37.84       96.19     13.04 o 
  -2  -2  11     1688.32     1592.31     75.91 o 
  -1  -2  11     1284.37     1226.05     71.77 o 
   0  -2  11      712.01      779.51     54.05 o 
   1  -2  11     3760.80     3790.33    164.26 o 
   2  -2  11    16479.45    17102.17    686.99 o 
   3  -2  11     5441.63     5639.71    331.17 o 
   4  -2  11       31.55       31.52     35.22 o 
   5  -2  11      378.05      587.20    115.28 o 
   6  -2  11     1351.56     1356.56    131.76 o 
   7  -2  11      280.74      194.33     44.72 o 
 -14  -1  11     1605.33      900.09    192.68 o 
 -13  -1  11      282.26      267.52     33.06 o 
 -12  -1  11      508.17      488.60     72.43 o 
 -11  -1  11    11230.39    11903.22    352.49 o 
 -10  -1  11     8501.57     8257.20    756.37 o 
  -9  -1  11      958.60     1104.72    112.98 o 
  -8  -1  11     2568.46     2455.70    129.58 o 
  -7  -1  11      473.48      476.52     24.63 o 
  -6  -1  11      644.04      663.33     41.82 o 
  -5  -1  11    18768.45    18826.14    601.53 o 
  -4  -1  11    13027.35    13180.46    237.99 o 
  -3  -1  11       36.13       55.39     19.60 o 
  -2  -1  11    14611.33    15747.82    233.67 o 
  -1  -1  11     8956.84     9510.13    231.66 o 
   0  -1  11      209.83      181.82     24.81 o 
   1  -1  11     1831.96     1604.93    112.16 o 
   2  -1  11    14567.25    15723.43    472.53 o 
   3  -1  11      316.15      387.64     47.55 o 
   4  -1  11     8792.66     8440.19    542.73 o 
   5  -1  11    10850.69    11342.09    514.48 o 
   6  -1  11      124.72       64.26     42.63 o 
   7  -1  11      126.12      117.29     73.48 o 
 -14   0  11     5472.14     6272.46    576.75 o 
 -13   0  11      230.66      219.78     35.42 o 
 -12   0  11      421.50      345.19     39.30 o 
 -11   0  11      378.26      396.48     68.04 o 
 -10   0  11      180.53      141.11     18.94 o 
  -9   0  11    11743.55    12154.15    526.69 o 
  -8   0  11    16544.85    16638.40   1244.01 o 
  -7   0  11     1438.03     1262.41     70.42 o 
  -6   0  11     1844.18     1574.54     74.22 o 
  -5   0  11      123.22      185.04     17.15 o 
  -4   0  11      429.60      407.85     29.23 o 
  -3   0  11     1874.91     1982.46     81.98 o 
  -2   0  11    20527.79    22786.74    343.66 o 
  -1   0  11    10632.98    10951.31    313.06 o 
   0   0  11       19.46       72.13     19.78 o 
   1   0  11       56.10       19.93     37.78 o 
   2   0  11     5808.55     6148.69    380.35 o 
   3   0  11      150.26      114.24     35.76 o 
   4   0  11    17060.80    17755.03    531.28 o 
   5   0  11    14328.71    15350.28    664.11 o 
   6   0  11       75.05      107.67     40.84 o 
   7   0  11      264.29      318.93     98.46 o 
 -13   1  11      202.09      166.51     31.13 o 
 -12   1  11     3284.83     2938.08    251.13 o 
 -11   1  11     1658.78     1472.14     95.37 o 
 -10   1  11      248.89      161.48     27.45 o 
  -9   1  11     5412.76     5421.32    256.82 o 
  -8   1  11    12271.94    12434.74    722.41 o 
  -7   1  11       40.63       59.19     13.66 o 
  -6   1  11    10004.46     9434.41    408.01 o 
  -5   1  11    16223.56    15974.21    745.97 o 
  -4   1  11        9.68       46.77     14.53 o 
  -3   1  11      839.40      796.17     67.16 o 
  -2   1  11    14180.15    14325.98    527.20 o 
  -1   1  11     2147.46     1941.12    119.61 o 
   0   1  11     9774.56     9074.01    977.37 o 
   1   1  11     8010.72     8360.16    344.89 o 
   2   1  11      106.70      118.49     24.52 o 
   3   1  11      820.41      840.40     83.78 o 
   4   1  11     8460.91     9016.96    352.41 o 
   5   1  11     2712.81     2402.04    150.70 o 
   6   1  11      450.32      358.94     44.68 o 
 -13   2  11      927.07      745.74     69.80 o 
 -12   2  11    13882.59    15752.52    544.43 o 
 -11   2  11     7301.87     8174.31    293.55 o 
 -10   2  11      226.94      249.54     53.02 o 
  -9   2  11       63.29       78.81     23.04 o 
  -8   2  11     1230.73      983.86     66.78 o 
  -7   2  11      588.96      550.60     52.44 o 
  -6   2  11    15861.59    15531.93    866.74 o 
  -5   2  11    22466.88    22734.44    963.05 o 
  -4   2  11     1719.57     1507.14    124.31 o 
  -3   2  11     3463.14     3324.70    132.53 o 
  -2   2  11      255.01      211.88     26.80 o 
  -1   2  11       51.29       58.52     24.25 o 
   0   2  11     4031.27     4074.78    288.38 o 
   1   2  11    15305.63    16502.31    912.89 o 
   2   2  11     1773.43     1750.86    168.98 o 
   3   2  11     1546.24     1695.58    151.39 o 
   4   2  11      746.67      765.95    109.83 o 
   5   2  11        3.10       70.39     27.24 o 
   6   2  11      424.96      302.15     49.69 o 
 -13   3  11      161.80      144.05     46.02 o 
 -12   3  11     2968.62     3022.34    336.67 o 
 -11   3  11     4268.19     4847.28    233.14 o 
 -10   3  11     2270.71     2381.15    153.49 o 
  -9   3  11    15450.98    17070.71    731.23 o 
  -8   3  11     2352.59     2169.45    161.32 o 
  -7   3  11       11.52       19.25     10.84 o 
  -6   3  11     6107.45     5602.80    362.06 o 
  -5   3  11    11392.78    11109.43    485.72 o 
  -4   3  11      239.41      273.48     32.69 o 
  -3   3  11    20564.51    21042.42    402.78 o 
  -2   3  11    15580.13    15907.75    354.21 o 
  -1   3  11        2.97       50.24     20.04 o 
   0   3  11      226.05      219.37     35.46 o 
   1   3  11     8501.70     8703.63    402.84 o 
   2   3  11     2042.87     2194.90    213.70 o 
   3   3  11    12799.13    13221.06    668.45 o 
   4   3  11    13616.78    14780.98    643.36 o 
   5   3  11       30.94       33.96     33.91 o 
 -13   4  11     2556.77     1852.12    465.79 o 
 -12   4  11      193.49      189.79     26.02 o 
 -11   4  11       31.25       67.36     31.06 o 
 -10   4  11     2370.44     2113.00    185.43 o 
  -9   4  11    14209.40    15461.13    729.54 o 
  -8   4  11      986.94      912.66     47.67 o 
  -7   4  11     5077.14     4978.89    296.92 o 
  -6   4  11     3693.72     3215.61    159.79 o 
  -5   4  11      542.58      530.61     38.66 o 
  -4   4  11       74.90       71.62     17.60 o 
  -3   4  11    19044.66    18087.41    852.22 o 
  -2   4  11    14449.88    14474.53   1127.50 o 
  -1   4  11     3569.39     3334.92    230.12 o 
   0   4  11     2399.32     2448.82    197.58 o 
   1   4  11      475.91      471.69     70.38 o 
   2   4  11      198.46      185.96     42.35 o 
   3   4  11    11378.12    11841.10    634.29 o 
   4   4  11    11663.45    12703.30    500.72 o 
   5   4  11      122.56       86.22     32.45 o 
 -12   5  11     2586.63     2617.20    314.18 o 
 -11   5  11        2.12        9.41     11.68 o 
 -10   5  11     2878.52     2784.72    135.10 o 
  -9   5  11     7810.78     8902.10    297.82 o 
  -8   5  11      102.72      114.83     22.66 o 
  -7   5  11    17338.32    18360.99    920.85 o 
  -6   5  11     7512.10     6971.71    362.93 o 
  -5   5  11      134.06      133.03     18.93 o 
  -4   5  11        0.00       32.19     31.61 o 
  -3   5  11     5327.76     5037.36    378.62 o 
  -2   5  11      122.57      159.62     32.59 o 
  -1   5  11     9615.54     9718.12    401.34 o 
   0   5  11     9941.00    10356.17    420.39 o 
   1   5  11      169.46      284.66     48.60 o 
   2   5  11       37.15       38.97     24.20 o 
   3   5  11     1611.33     1307.45    145.43 o 
   4   5  11      549.17      482.62     77.61 o 
 -12   6  11      932.64      723.84     96.68 o 
 -11   6  11      810.94      663.53     83.56 o 
 -10   6  11      862.30      766.36     94.08 o 
  -9   6  11      205.31      223.76     22.34 o 
  -8   6  11     2213.06     2039.28    145.90 o 
  -7   6  11    10380.43    10476.47    395.08 o 
  -6   6  11     6943.60     7004.30    261.93 o 
  -5   6  11       10.30       42.63     26.77 o 
  -4   6  11     2049.12     1858.52    133.98 o 
  -3   6  11      186.63      160.96     31.62 o 
  -2   6  11     1992.67     1685.27    182.29 o 
  -1   6  11     4740.30     4849.54    218.38 o 
   0   6  11     4960.51     4852.12    253.93 o 
   1   6  11      223.06      224.38     87.72 o 
   2   6  11      936.83      676.39     85.53 o 
   3   6  11     1485.08     1084.69    268.53 o 
 -11   7  11     1692.66     1241.60    199.03 o 
 -10   7  11     5248.44     4999.41    329.36 o 
  -9   7  11     2443.70     2325.79    213.79 o 
  -8   7  11       11.07       12.27     51.69 o 
  -7   7  11      175.71      148.96     27.77 o 
  -6   7  11      948.00      748.08     86.61 o 
  -5   7  11      355.85      319.48     50.11 o 
  -4   7  11    13304.95    14270.85    409.35 o 
  -3   7  11    11017.37    12167.35    395.08 o 
  -2   7  11      113.08       78.35     35.47 o 
  -1   7  11      326.85      339.90     40.19 o 
   0   7  11      445.70      430.26     53.43 o 
   1   7  11      165.35       95.49     31.27 o 
   2   7  11     6576.50     6601.31    375.03 o 
 -10   8  11     8460.08     9586.72    681.60 o 
  -9   8  11     1944.55     1571.39    315.65 o 
  -8   8  11     5434.88     5469.18    414.11 o 
  -7   8  11     6670.42     6677.17    707.72 o 
  -6   8  11      577.71      619.89     77.96 o 
  -5   8  11      368.36      296.86     29.94 o 
  -4   8  11     7016.89     6845.51    309.33 o 
  -3   8  11     6914.87     7125.44    318.32 o 
  -2   8  11     1862.12     1718.63    149.73 o 
  -1   8  11     9433.24     9820.47    396.46 o 
   0   8  11      118.77       84.70     48.77 o 
   1   8  11      326.16      270.88     47.50 o 
  -9   9  11       73.07      104.44     45.56 o 
  -8   9  11    11409.31    12386.20    876.42 o 
  -7   9  11    15434.39    17190.59    254.50 o 
  -6   9  11       64.09      138.21     28.13 o 
  -5   9  11      840.93      599.09     65.96 o 
  -4   9  11      264.95      190.56     34.71 o 
  -3   9  11      675.18      508.00     64.49 o 
  -2   9  11     5840.03     5486.09    395.79 o 
  -1   9  11     7692.06     7619.49    540.41 o 
  -6  10  11      814.21      905.66    158.42 o 
  -5  10  11     3125.76     2347.95    416.16 o 
  -4  10  11     1889.91     1542.61    203.97 o 
  -3  10  11      322.18      224.48     68.57 o 
  -3 -14  12     1323.92     1024.31    145.81 o 
  -2 -14  12      892.60      955.79     50.21 o 
  -1 -14  12     4879.98     5152.28    484.35 o 
  -6 -13  12     4168.49     4556.64    416.22 o 
  -5 -13  12      776.55      477.32     93.82 o 
  -4 -13  12     5107.19     5396.75    462.84 o 
  -3 -13  12      637.11      715.30     82.44 o 
  -2 -13  12      146.51      172.39     40.40 o 
  -1 -13  12     1686.61     1556.83    292.80 o 
   0 -13  12     5585.21     5934.13    676.11 o 
   1 -13  12      294.58      315.93     45.11 o 
   2 -13  12     6751.90     6562.26    314.93 o 
  -8 -12  12      135.80      128.90     51.49 o 
  -7 -12  12      386.88      360.34     92.08 o 
  -6 -12  12     1150.80     1156.71     96.91 o 
  -5 -12  12     1045.87      770.53     96.51 o 
  -4 -12  12    10572.75    11060.41    492.43 o 
  -3 -12  12     2338.62     2284.92    100.40 o 
  -2 -12  12      727.57      627.60     80.51 o 
  -1 -12  12       43.85       98.00     32.35 o 
   0 -12  12      945.54      750.65     72.42 o 
   1 -12  12     1202.71     1176.54    114.98 o 
   2 -12  12    10779.74    11532.54    814.05 o 
   3 -12  12     2880.81     1761.24    466.78 o 
  -9 -11  12       81.16      132.85     69.98 o 
  -8 -11  12     3325.85     2845.36    588.70 o 
  -7 -11  12     3119.80     2377.48    446.68 o 
  -6 -11  12       29.91       41.83     42.70 o 
  -5 -11  12      617.43      513.81     67.03 o 
  -4 -11  12     3064.08     2860.46    222.98 o 
  -3 -11  12      356.93      322.56     39.73 o 
  -2 -11  12     1204.13      968.47    132.94 o 
  -1 -11  12     1880.42     1749.55    144.88 o 
   0 -11  12      621.34      575.81    133.52 o 
   1 -11  12     1235.21     1052.26    180.21 o 
   2 -11  12     3827.64     3701.91    438.70 o 
   3 -11  12     1491.21     1400.60    221.90 o 
   4 -11  12      107.84      137.23     53.91 o 
 -10 -10  12      477.56      496.12     86.02 o 
  -9 -10  12      121.62       96.97     64.08 o 
  -8 -10  12     7941.43     8604.31    486.50 o 
  -7 -10  12     8767.76     8776.91    531.62 o 
  -6 -10  12      393.51      336.86     51.13 o 
  -5 -10  12     1384.99     1259.43     93.34 o 
  -4 -10  12       38.58       15.63      7.92 o 
  -3 -10  12      123.46       87.69     24.04 o 
  -2 -10  12     4472.47     4628.90    160.49 o 
  -1 -10  12    10068.64    10414.58    246.01 o 
   0 -10  12     2035.19     1971.68    105.07 o 
   1 -10  12     2742.26     2402.39    228.95 o 
   2 -10  12     1914.33     1970.87    163.78 o 
   3 -10  12       41.19       67.41     43.50 o 
   4 -10  12      217.34      151.36     31.71 o 
   5 -10  12     7452.76     7563.20    387.51 o 
 -11  -9  12     6254.66     6330.73    409.17 o 
 -10  -9  12      518.72      382.50     54.37 o 
  -9  -9  12      320.46      238.18     79.22 o 
  -8  -9  12     3984.23     4046.05    297.05 o 
  -7  -9  12     6296.53     6265.12    266.03 o 
  -6  -9  12       46.31       42.04     10.24 o 
  -5  -9  12    14486.04    15061.81    815.52 o 
  -4  -9  12     4432.68     4609.78    222.59 o 
  -3  -9  12     1888.00     1719.42     95.12 o 
  -2  -9  12      161.02      142.53     20.69 o 
  -1  -9  12    12236.56    13933.94    456.76 o 
   0  -9  12      415.44      431.48     71.25 o 
   1  -9  12    19681.73    19711.65   1314.41 o 
   2  -9  12    13635.05    14201.56    462.64 o 
   3  -9  12      645.60      608.56     84.33 o 
   4  -9  12      423.39      321.27     33.97 o 
   5  -9  12     4499.97     4248.30    274.55 o 
 -11  -8  12    11054.14    12079.08    928.20 o 
 -10  -8  12      230.05      151.40     41.58 o 
  -9  -8  12     8394.28     8610.41    366.00 o 
  -8  -8  12       54.11       64.53     17.14 o 
  -7  -8  12      493.15      433.75     63.28 o 
  -6  -8  12     2894.41     3007.82    139.16 o 
  -5  -8  12    27478.92    28978.49    877.68 o 
  -4  -8  12     5924.37     6297.92    184.94 o 
  -3  -8  12     4249.45     4476.97    228.59 o 
  -2  -8  12     3388.69     3457.06    173.63 o 
  -1  -8  12     1212.84     1237.44    104.44 o 
   0  -8  12      126.90      155.56     27.42 o 
   1  -8  12    22115.29    23364.82   1007.92 o 
   2  -8  12    12467.44    11881.90    617.80 o 
   3  -8  12     1706.17     1393.40    135.43 o 
   4  -8  12     6173.64     6039.94    264.65 o 
   5  -8  12       36.03       48.17     23.55 o 
   6  -8  12        3.71       78.14     44.93 o 
 -12  -7  12      971.43      681.98    120.48 o 
 -11  -7  12     2660.46     2300.67    221.00 o 
 -10  -7  12     1092.83     1043.00    106.70 o 
  -9  -7  12    10876.77    11629.63    292.80 o 
  -8  -7  12     5028.82     4868.19    188.03 o 
  -7  -7  12       35.30      108.70     27.51 o 
  -6  -7  12      103.08       67.50     24.54 o 
  -5  -7  12     4329.71     4226.56    161.39 o 
  -4  -7  12       43.66       54.58     22.82 o 
  -3  -7  12     7579.13     8093.29    304.13 o 
  -2  -7  12     8790.62     9255.08    301.30 o 
  -1  -7  12      995.27      911.51     84.85 o 
   0  -7  12      742.90      774.00     88.95 o 
   1  -7  12     3347.43     3364.60    336.06 o 
   2  -7  12      606.49      601.95     99.39 o 
   3  -7  12     2597.35     2165.66    168.08 o 
   4  -7  12     7241.79     6399.78    299.86 o 
   5  -7  12     5162.57     4819.52    327.13 o 
   6  -7  12     1138.29      839.70    118.32 o 
 -12  -6  12       71.47       65.19     71.07 o 
 -11  -6  12      122.33      107.79     51.54 o 
 -10  -6  12     3987.23     3854.97    368.88 o 
  -9  -6  12     8149.02     7970.96    328.03 o 
  -8  -6  12     7585.18     7633.02    279.10 o 
  -7  -6  12      207.31      194.16     29.80 o 
  -6  -6  12      940.16      804.49    102.20 o 
  -5  -6  12     3613.76     3666.80    226.99 o 
  -4  -6  12     4436.37     4737.93    209.82 o 
  -3  -6  12     3384.91     3254.23    211.25 o 
  -2  -6  12     6597.83     6799.27    245.24 o 
  -1  -6  12      233.43      305.76     34.92 o 
   0  -6  12     7761.83     7702.02    310.61 o 
   1  -6  12     7470.70     7840.51    438.26 o 
   2  -6  12      658.43      668.84    121.05 o 
   3  -6  12      439.51      396.93    110.93 o 
   4  -6  12     3718.14     3027.40    251.62 o 
   5  -6  12     2914.83     2426.98    216.63 o 
   6  -6  12      921.36      802.39     62.72 o 
 -13  -5  12     1219.65      844.34    140.15 o 
 -12  -5  12     5460.94     5096.46    566.07 o 
 -11  -5  12     2962.91     2489.99    212.44 o 
 -10  -5  12      454.41      441.02     68.28 o 
  -9  -5  12      402.71      352.69     43.80 o 
  -8  -5  12     1708.35     1618.60    115.77 o 
  -7  -5  12     1511.75     1495.01     93.65 o 
  -6  -5  12    14975.02    14518.57    726.14 o 
  -5  -5  12    22738.90    25073.96    548.14 o 
  -4  -5  12      717.96      778.12     56.87 o 
  -3  -5  12      342.47      384.46     34.20 o 
  -2  -5  12     4271.91     4451.07    222.99 o 
  -1  -5  12        0.16       -1.57     18.74 o 
   0  -5  12    14299.42    15561.14    441.87 o 
   1  -5  12    23290.32    24778.79    883.28 o 
   2  -5  12      438.30      519.64     96.08 o 
   3  -5  12     1238.10     1258.46    239.07 o 
   4  -5  12      229.52      271.61     76.68 o 
   5  -5  12      141.19      182.29     56.49 o 
   6  -5  12     3545.90     2775.23    297.72 o 
 -13  -4  12     1173.40      959.62    140.47 o 
 -12  -4  12    10985.95    11221.72    437.84 o 
 -11  -4  12     1963.11     1899.82    287.20 o 
 -10  -4  12     9585.39     9552.80    481.69 o 
  -9  -4  12     6976.24     6666.92    951.72 o 
  -8  -4  12      558.15      517.27     49.58 o 
  -7  -4  12      614.83      534.36     50.85 o 
  -6  -4  12    20752.58    21016.69    786.23 o 
  -5  -4  12    18890.55    19617.19    390.88 o 
  -4  -4  12    27938.36    29766.77    470.74 o 
  -3  -4  12    19080.45    21205.92    392.43 o 
  -2  -4  12       17.36       42.94     28.23 o 
  -1  -4  12       33.89       59.18     17.01 o 
   0  -4  12    14792.34    15628.99    439.84 o 
   1  -4  12    16442.55    17917.61    719.28 o 
   2  -4  12     2239.27     2108.24    246.71 o 
   3  -4  12    16601.15    17228.88    756.93 o 
   4  -4  12     1175.80     1120.59    235.38 o 
   5  -4  12        9.27       73.76     42.99 o 
   6  -4  12     2365.83     1645.84    227.22 o 
 -13  -3  12      102.71       82.07     32.93 o 
 -12  -3  12     5282.05     5053.87    632.06 o 
 -11  -3  12      394.01      431.21    100.47 o 
 -10  -3  12    25792.03    28721.71   1545.01 o 
  -9  -3  12    11551.24    12110.75   1176.42 o 
  -8  -3  12      484.01      416.00     49.68 o 
  -7  -3  12     2241.60     1954.10    150.63 o 
  -6  -3  12     3789.35     3341.39    163.87 o 
  -5  -3  12      305.64      308.52     41.85 o 
  -4  -3  12    11363.65    12334.22    190.75 o 
  -3  -3  12    22115.26    24321.73    899.72 o 
  -2  -3  12      674.17      855.06     54.14 o 
  -1  -3  12     4516.52     4464.81    215.96 o 
   0  -3  12        5.78       28.09     32.71 o 
   1  -3  12     2573.18     2545.53    336.71 o 
   2  -3  12     3628.52     3313.84    343.68 o 
   3  -3  12    24297.38    24700.19   1122.24 o 
   4  -3  12     7148.12     7275.68    440.97 o 
   5  -3  12      660.33      624.39    122.21 o 
   6  -3  12      287.14      223.39     42.57 o 
 -13  -2  12     1379.11     1072.48    219.34 o 
 -12  -2  12       32.23       88.31     25.95 o 
 -11  -2  12     1783.53     1795.16    135.80 o 
 -10  -2  12     6015.70     6357.02    545.45 o 
  -9  -2  12     7242.30     6795.13    668.94 o 
  -8  -2  12      726.52      709.73     85.99 o 
  -7  -2  12    18513.10    17618.26    769.46 o 
  -6  -2  12     7400.43     7232.32    298.57 o 
  -5  -2  12     6953.23     7070.59    131.24 o 
  -4  -2  12     9605.36     9892.00    198.29 o 
  -3  -2  12    12140.69    13039.04    378.66 o 
  -2  -2  12       49.87      143.05     69.15 o 
  -1  -2  12    20757.36    21165.34    676.66 o 
   0  -2  12     6918.94     6898.23    243.95 o 
   1  -2  12      503.61      529.59     74.17 o 
   2  -2  12      142.12       62.74     44.27 o 
   3  -2  12     2387.22     2393.35    365.26 o 
   4  -2  12     1309.99      972.80    212.21 o 
   5  -2  12     2205.81     1768.24    254.79 o 
   6  -2  12     4132.39     3379.16    501.22 o 
 -13  -1  12     4230.10     4533.65    320.58 o 
 -12  -1  12     1459.42     1550.12    127.56 o 
 -11  -1  12       96.90       55.24     27.69 o 
 -10  -1  12     1192.39     1061.55    124.97 o 
  -9  -1  12       16.08       44.59     16.06 o 
  -8  -1  12      104.40      100.99     19.09 o 
  -7  -1  12    12722.75    13772.53    733.74 o 
  -6  -1  12    10270.70     9412.52    581.45 o 
  -5  -1  12      147.41      167.07     20.57 o 
  -4  -1  12     3558.06     3502.07    120.83 o 
  -3  -1  12       36.94       48.97     12.62 o 
  -2  -1  12     1084.29      969.99     57.30 o 
  -1  -1  12    19206.88    19871.76    444.75 o 
   0  -1  12    17317.16    19411.63    544.79 o 
   1  -1  12     2194.28     2086.17    180.98 o 
   2  -1  12     1844.39     1842.11    202.76 o 
   3  -1  12     1266.49     1294.45    127.52 o 
   4  -1  12      637.33      601.07    138.42 o 
   5  -1  12     4547.96     3992.36    539.51 o 
   6  -1  12     6028.16     5544.33    543.17 o 
 -13   0  12     4610.76     4719.47    666.51 o 
 -12   0  12     1067.25     1042.99    202.24 o 
 -11   0  12     8767.19    10059.53    378.49 o 
 -10   0  12     9781.73    10709.40    545.85 o 
  -9   0  12      164.25      102.49     35.46 o 
  -8   0  12      149.69      128.41     25.35 o 
  -7   0  12     6854.36     6541.95    326.98 o 
  -6   0  12     2150.70     1930.85     85.54 o 
  -5   0  12     6931.37     6907.45    299.71 o 
  -4   0  12    14814.54    15497.81    314.39 o 
  -3   0  12     1324.95     1193.41     97.39 o 
  -2   0  12      230.95      220.94     30.88 o 
  -1   0  12     2169.49     2090.01    152.47 o 
   0   0  12     3023.99     3102.70    269.70 o 
   1   0  12      899.24      993.46    102.72 o 
   2   0  12    15051.84    15850.60    526.66 o 
   3   0  12     9810.32     9589.57    596.58 o 
   4   0  12       18.24       54.36     33.39 o 
   5   0  12      361.61      191.50     52.19 o 
   6   0  12     3239.49     2443.86    509.96 o 
 -13   1  12      113.45       88.65     28.71 o 
 -12   1  12       52.09       22.00     65.69 o 
 -11   1  12    11785.22    12985.21    362.51 o 
 -10   1  12    11334.28    12802.94    332.90 o 
  -9   1  12      189.47      155.20     21.71 o 
  -8   1  12     8019.86     7805.20    228.34 o 
  -7   1  12      229.02      201.88     27.89 o 
  -6   1  12      337.90      310.80     29.77 o 
  -5   1  12    15641.04    15731.67    832.83 o 
  -4   1  12    22439.42    23518.41    581.52 o 
  -3   1  12     4966.70     5218.24    230.25 o 
  -2   1  12     2514.99     2424.48    115.59 o 
  -1   1  12     2258.82     2442.59    145.21 o 
   0   1  12      493.72      486.83     84.50 o 
   1   1  12     1125.01     1111.45     98.53 o 
   2   1  12    14965.60    15921.43    508.24 o 
   3   1  12     5433.56     6042.14    336.35 o 
   4   1  12     2666.27     2277.50    226.60 o 
   5   1  12     2411.02     2055.59    261.34 o 
 -13   2  12       33.37       32.55     21.75 o 
 -12   2  12        7.37       16.85     18.83 o 
 -11   2  12     4517.12     4837.21    288.05 o 
 -10   2  12     3945.19     4104.79    182.53 o 
  -9   2  12     1354.44     1453.26    100.28 o 
  -8   2  12    14673.45    15384.51    760.90 o 
  -7   2  12     6425.76     6354.90    414.18 o 
  -6   2  12       61.34       40.42     14.24 o 
  -5   2  12      930.72      830.66     69.20 o 
  -4   2  12     4729.03     4522.24    187.37 o 
  -3   2  12       59.96       73.61     31.88 o 
  -2   2  12    29082.51    29535.00   1568.37 o 
  -1   2  12    27690.00    28280.63   1993.05 o 
   0   2  12       74.22      114.24     66.44 o 
   1   2  12      644.66      660.54     90.12 o 
   2   2  12     2823.81     2984.10    216.25 o 
   3   2  12      282.38      285.05     71.36 o 
   4   2  12     4848.59     4705.39    518.64 o 
   5   2  12     8625.45     8206.13    498.45 o 
 -13   3  12      860.57      564.43    120.48 o 
 -12   3  12     1872.25     1731.83    224.69 o 
 -11   3  12     2965.71     3061.53    265.39 o 
 -10   3  12      504.96      475.28     55.67 o 
  -9   3  12       43.29       27.55     14.89 o 
  -8   3  12     8281.08     8664.24    453.41 o 
  -7   3  12     5767.47     5991.42    437.89 o 
  -6   3  12      724.95      644.37     61.81 o 
  -5   3  12     3471.88     3380.53    147.50 o 
  -4   3  12       18.17       24.63     19.13 o 
  -3   3  12      362.99      333.19     46.52 o 
  -2   3  12    10827.13    11082.57    287.53 o 
  -1   3  12    13304.01    13623.63    443.46 o 
   0   3  12       13.78       40.95     21.71 o 
   1   3  12     5390.26     5657.54    300.48 o 
   2   3  12     6106.91     6336.40    309.34 o 
   3   3  12      854.91      804.60    170.04 o 
   4   3  12     1746.84     1199.47    181.02 o 
 -12   4  12     6212.19     7018.11   1310.19 o 
 -11   4  12    11953.30    14157.38    762.40 o 
 -10   4  12      382.44      392.51     43.36 o 
  -9   4  12       74.59       62.93     20.90 o 
  -8   4  12       38.20       68.17     18.26 o 
  -7   4  12      274.80      252.11     31.94 o 
  -6   4  12     3573.64     3135.19    245.73 o 
  -5   4  12    19136.74    19472.18   1357.95 o 
  -4   4  12     2208.11     2324.73    181.36 o 
  -3   4  12       37.62      101.92     35.63 o 
  -2   4  12       37.00       86.31     30.86 o 
  -1   4  12     1055.96      983.52    100.08 o 
   0   4  12      117.42      234.00     49.03 o 
   1   4  12    13289.74    13950.07    446.43 o 
   2   4  12     5090.04     4956.74    390.13 o 
   3   4  12       72.98       44.64     28.18 o 
   4   4  12      505.65      517.39     74.24 o 
 -12   5  12     3013.96     2641.21    494.68 o 
 -11   5  12     4757.49     5018.69    243.38 o 
 -10   5  12      352.81      300.42     31.19 o 
  -9   5  12     2905.83     3013.19    143.10 o 
  -8   5  12     2463.98     2262.26    177.73 o 
  -7   5  12        6.70       19.60     13.69 o 
  -6   5  12     1169.41     1079.32    121.46 o 
  -5   5  12     9241.14     9734.70    388.15 o 
  -4   5  12      711.98      741.55     73.27 o 
  -3   5  12     5109.46     5019.76    231.70 o 
  -2   5  12    11350.70    11788.60    347.89 o 
  -1   5  12      461.72      485.12     68.24 o 
   0   5  12      239.37       71.66     49.71 o 
   1   5  12     6834.10     6800.67    555.81 o 
   2   5  12     2398.71     2230.38    261.05 o 
   3   5  12     3178.44     2438.94    331.39 o 
 -11   6  12      930.88      788.49     76.53 o 
 -10   6  12      126.96      178.99     23.83 o 
  -9   6  12    14321.80    16828.64    637.06 o 
  -8   6  12     2972.98     2946.80    198.92 o 
  -7   6  12      931.22      645.56     83.40 o 
  -6   6  12       20.80       60.05     38.55 o 
  -5   6  12      583.88      492.12     92.36 o 
  -4   6  12      147.59      153.48     56.72 o 
  -3   6  12    14628.63    15229.07    930.56 o 
  -2   6  12     8881.42     8475.07    371.38 o 
  -1   6  12      861.95      724.67     94.12 o 
   0   6  12      836.21      695.44     57.76 o 
   1   6  12      215.64      147.75     42.39 o 
   2   6  12      178.73      168.42     56.29 o 
 -10   7  12       11.32      144.88     62.69 o 
  -9   7  12     3598.00     3340.41    382.52 o 
  -8   7  12     1216.48     1152.63    113.06 o 
  -7   7  12     1396.69     1300.13    122.16 o 
  -6   7  12     4647.08     4886.63    257.93 o 
  -5   7  12      701.42      690.95    126.97 o 
  -4   7  12      337.81      309.02     35.10 o 
  -3   7  12     4450.13     4322.19    187.92 o 
  -2   7  12     5054.96     5426.24    295.33 o 
  -1   7  12       55.17       38.03     20.94 o 
   0   7  12     4482.03     3997.66    410.19 o 
   1   7  12     3252.03     2897.15    493.56 o 
  -9   8  12      125.06      176.45     77.39 o 
  -8   8  12       48.60      121.84     60.10 o 
  -7   8  12     1891.16     1673.99    229.67 o 
  -6   8  12     8102.04     8811.40    349.53 o 
  -5   8  12      809.36      747.54     84.92 o 
  -4   8  12     3708.67     3775.65    336.07 o 
  -3   8  12     1518.07     1140.55    146.90 o 
  -2   8  12        6.15       18.33     47.72 o 
  -1   8  12       21.16       44.01     40.23 o 
  -6   9  12     3477.59     3193.41    449.45 o 
  -5   9  12      582.26      524.76     73.51 o 
  -4   9  12     4897.60     4444.60    770.14 o 
  -3   9  12     8646.25     9582.59    434.98 o 
  -5 -13  13      102.47       49.93     28.18 o 
  -4 -13  13      194.64      199.89     68.97 o 
  -3 -13  13     8512.01     9135.26    477.81 o 
  -2 -13  13     7660.45     8151.63   1301.93 o 
  -1 -13  13       50.12       70.49     22.37 o 
   0 -13  13     1413.30     1059.85    161.48 o 
  -7 -12  13     3345.14     3114.41    488.81 o 
  -6 -12  13     4609.38     5225.16    475.27 o 
  -5 -12  13       49.52       45.60     31.21 o 
  -4 -12  13       10.19       11.73     12.64 o 
  -3 -12  13     2220.98     2011.70    186.87 o 
  -2 -12  13     2209.63     1829.63    196.34 o 
  -1 -12  13     1212.73     1216.46     80.57 o 
   0 -12  13     8179.12     9630.97    580.94 o 
   1 -12  13     4202.77     3672.28    417.36 o 
   2 -12  13      215.99      107.43     37.93 o 
  -8 -11  13      422.71      341.89     82.89 o 
  -7 -11  13     3979.46     3848.94    486.08 o 
  -6 -11  13     5191.38     5039.04    471.03 o 
  -5 -11  13      109.92      149.76     71.60 o 
  -4 -11  13     1421.40     1226.28     93.66 o 
  -3 -11  13     1636.94     1612.61    108.45 o 
  -2 -11  13      135.72       81.38     57.64 o 
  -1 -11  13     1274.99     1154.42    196.07 o 
   0 -11  13     7352.46     6845.32    565.20 o 
   1 -11  13     1890.02     1706.76    246.16 o 
   2 -11  13     2156.91     1736.66    341.09 o 
   3 -11  13      562.40      474.91    131.33 o 
  -9 -10  13     2514.93     1487.12    430.69 o 
  -8 -10  13       19.41      -15.91     43.09 o 
  -7 -10  13      226.27      244.67     52.35 o 
  -6 -10  13     3764.86     3791.92    238.74 o 
  -5 -10  13        3.34       24.30     16.90 o 
  -4 -10  13    13053.19    14386.85    478.22 o 
  -3 -10  13     9340.53    10028.55    365.18 o 
  -2 -10  13      300.34      309.09     52.73 o 
  -1 -10  13      142.61      102.12     24.29 o 
   0 -10  13     1762.11     1495.45    104.78 o 
   1 -10  13      146.92      162.71     23.84 o 
   2 -10  13     4359.55     4329.07    363.56 o 
   3 -10  13     7865.48     7909.44    398.79 o 
   4 -10  13     1492.43     1648.12    288.27 o 
 -10  -9  13     6341.75     6554.75    334.30 o 
  -9  -9  13     4767.17     4880.91    314.09 o 
  -8  -9  13     1468.28     1389.45    153.56 o 
  -7  -9  13     5760.84     6113.04    375.15 o 
  -6  -9  13       10.06       26.35     14.85 o 
  -5  -9  13        5.64       22.12     11.36 o 
  -4  -9  13    11043.99    12398.73    497.15 o 
  -3  -9  13    11228.58    12287.26    533.38 o 
  -2  -9  13      555.45      448.17     68.03 o 
  -1  -9  13    13834.16    14748.51   1607.31 o 
   0  -9  13     2099.79     1944.04    149.65 o 
   1  -9  13        8.34       67.08     22.93 o 
   2  -9  13     2076.37     1891.31     79.69 o 
   3  -9  13    11070.34    10712.76    413.24 o 
   4  -9  13     1257.08     1240.57    173.41 o 
 -11  -8  13      702.29      569.94     81.00 o 
 -10  -8  13     2181.14     1539.21    237.21 o 
  -9  -8  13     1830.25     1508.28    262.59 o 
  -8  -8  13     2588.31     2375.71    362.46 o 
  -7  -8  13    12625.56    13246.34    400.53 o 
  -6  -8  13      820.44      727.56    118.45 o 
  -5  -8  13     1010.68      798.49     59.78 o 
  -4  -8  13      601.81      509.82     55.26 o 
  -3  -8  13     2726.67     2799.95    171.22 o 
  -2  -8  13      757.13      659.26     61.22 o 
  -1  -8  13    19661.91    21687.08    629.05 o 
   0  -8  13    11083.12    12586.30    883.03 o 
   1  -8  13      947.49      991.15    169.70 o 
   2  -8  13     1025.33      879.79    120.23 o 
   3  -8  13     2920.67     2488.79    101.84 o 
   4  -8  13      130.34      122.43     31.97 o 
   5  -8  13    13379.38    12953.56    642.63 o 
 -11  -7  13     5791.82     5667.44    370.97 o 
 -10  -7  13     1020.09      956.43    103.52 o 
  -9  -7  13      114.71      116.77     24.43 o 
  -8  -7  13     6112.72     6519.83    332.39 o 
  -7  -7  13    11233.49    12333.73    384.38 o 
  -6  -7  13       30.51       61.38     17.29 o 
  -5  -7  13    16095.50    17517.14    455.69 o 
  -4  -7  13     3931.91     4233.73    203.11 o 
  -3  -7  13       27.13        6.83     11.92 o 
  -2  -7  13      659.12      556.16     58.18 o 
  -1  -7  13     9411.93    10077.17    292.78 o 
   0  -7  13     1847.96     1977.98    248.55 o 
   1  -7  13     4858.38     4845.73    309.75 o 
   2  -7  13     3533.13     3335.37    379.08 o 
   3  -7  13      254.36      261.67     56.96 o 
   4  -7  13      893.84      573.88     58.21 o 
   5  -7  13     5712.70     4810.68    311.05 o 
 -12  -6  13      781.03      559.20     65.63 o 
 -11  -6  13     4533.87     3841.38    817.66 o 
 -10  -6  13     1296.81     1039.26    189.99 o 
  -9  -6  13       10.08        8.18     23.90 o 
  -8  -6  13      431.91      385.13     58.89 o 
  -7  -6  13     1018.71      944.89     69.66 o 
  -6  -6  13      936.44      811.36     61.86 o 
  -5  -6  13    11476.03    12091.00    255.21 o 
  -4  -6  13    10868.24    11683.91    378.82 o 
  -3  -6  13      289.64      297.99     29.03 o 
  -2  -6  13      233.53      262.01     46.53 o 
  -1  -6  13        5.09       83.12     35.85 o 
   0  -6  13     2092.31     2144.77    283.82 o 
   1  -6  13    11488.04    10989.10    521.47 o 
   2  -6  13     6406.11     6327.88   1506.33 o 
   3  -6  13     1327.54     1226.54    176.74 o 
   4  -6  13      171.71      199.52     51.45 o 
   5  -6  13      298.53      178.54     37.07 o 
 -12  -5  13      265.36      158.77     37.54 o 
 -11  -5  13     4574.75     4731.81    727.09 o 
 -10  -5  13     2023.98     1633.32    204.39 o 
  -9  -5  13     2274.11     2028.64    403.96 o 
  -8  -5  13     3153.48     3228.25    192.55 o 
  -7  -5  13      876.42      892.75    171.19 o 
  -6  -5  13     1127.30     1056.35     96.85 o 
  -5  -5  13     2506.59     2258.07    113.25 o 
  -4  -5  13     2187.31     2046.45     93.30 o 
  -3  -5  13      583.54      531.83     54.62 o 
  -2  -5  13     8561.67     9380.11    615.63 o 
  -1  -5  13     7567.62     9358.88   1190.74 o 
   0  -5  13      624.68      526.55     89.12 o 
   1  -5  13      199.56      276.67     78.29 o 
   2  -5  13     2440.62     2043.54    302.03 o 
   3  -5  13     1153.59     1051.12    182.06 o 
   4  -5  13     9137.66     8342.18    186.41 o 
   5  -5  13     6778.76     5898.25    400.75 o 
 -12  -4  13     3036.66     2631.24    526.33 o 
 -11  -4  13      590.06      582.31     86.16 o 
 -10  -4  13      315.94      277.80     44.83 o 
  -9  -4  13     2137.21     2153.28    473.27 o 
  -8  -4  13    18867.93    18151.18   2562.51 o 
  -7  -4  13     4474.50     4382.77    432.74 o 
  -6  -4  13     3386.55     3118.07    282.79 o 
  -5  -4  13     3777.29     3634.22    186.25 o 
  -4  -4  13     5413.13     5411.11    236.30 o 
  -3  -4  13       70.02       73.28     22.11 o 
  -2  -4  13    24412.27    29494.79   2502.32 o 
  -1  -4  13    18249.38    20481.68    671.02 o 
   0  -4  13     1727.55     1888.32    277.70 o 
   1  -4  13     6881.60     7292.80    473.64 o 
   2  -4  13      651.03      680.71    102.10 o 
   3  -4  13      122.91      153.35     50.71 o 
   4  -4  13    11823.76    11322.10    706.87 o 
   5  -4  13    13378.75    12715.42    902.65 o 
 -13  -3  13      371.19      251.20    113.72 o 
 -12  -3  13     9112.48     9705.99    729.91 o 
 -11  -3  13     4513.14     4362.19    352.90 o 
 -10  -3  13      532.49      481.02     74.04 o 
  -9  -3  13      405.78      335.66     54.94 o 
  -8  -3  13    10095.00     9819.85   1360.30 o 
  -7  -3  13       87.57       81.83     23.94 o 
  -6  -3  13    24250.63    23620.89   1254.48 o 
  -5  -3  13    17713.47    18339.27    559.61 o 
  -4  -3  13     1380.61     1391.53     72.63 o 
  -3  -3  13     1831.04     2014.05    152.40 o 
  -2  -3  13     6216.53     6370.32    366.12 o 
  -1  -3  13     4519.91     4362.58    368.32 o 
   0  -3  13    14257.33    14770.45    584.73 o 
   1  -3  13    19173.56    19811.53    904.75 o 
   2  -3  13       63.77       63.78     48.00 o 
   3  -3  13      784.06      771.59    190.80 o 
   4  -3  13     2203.62     1803.44    263.41 o 
   5  -3  13     5000.09     4741.68    584.65 o 
 -13  -2  13      337.22      311.79     37.85 o 
 -12  -2  13    10388.87    11180.89   1253.12 o 
 -11  -2  13     2762.69     2704.88    216.87 o 
 -10  -2  13     2706.29     2524.29    467.99 o 
  -9  -2  13      735.99      667.97    134.16 o 
  -8  -2  13     2925.37     2916.67    295.03 o 
  -7  -2  13      243.43      207.52     24.53 o 
  -6  -2  13    13282.26    13683.21    756.06 o 
  -5  -2  13    12621.47    13151.19    435.57 o 
  -4  -2  13      555.80      545.38     43.64 o 
  -3  -2  13     2730.69     2706.41    124.75 o 
  -2  -2  13      522.11      609.92     52.42 o 
  -1  -2  13     1610.03     1509.62    130.34 o 
   0  -2  13    10310.24    10946.52    307.23 o 
   1  -2  13    12456.60    12967.55    582.04 o 
   2  -2  13       39.76       93.02     38.64 o 
   3  -2  13     4533.52     4349.76    457.15 o 
   4  -2  13     3537.29     3638.62    565.29 o 
   5  -2  13      228.45      214.23     44.16 o 
 -13  -1  13      660.53      529.65    136.70 o 
 -12  -1  13      529.12      405.72     49.79 o 
 -11  -1  13      414.94      350.54     44.55 o 
 -10  -1  13     5067.11     4955.32    602.19 o 
  -9  -1  13     4548.83     4676.31    299.04 o 
  -8  -1  13     4064.99     4255.57    215.33 o 
  -7  -1  13      397.35      351.73     43.63 o 
  -6  -1  13     1107.12      965.19    122.27 o 
  -5  -1  13     1085.34      966.12     88.85 o 
  -4  -1  13      218.53      241.93     64.11 o 
  -3  -1  13     9663.67     9988.92    312.19 o 
  -2  -1  13     4740.48     4922.95    234.17 o 
  -1  -1  13      552.17      467.89     60.40 o 
   0  -1  13       43.91       65.02     26.86 o 
   1  -1  13      683.77      642.93     74.96 o 
   2  -1  13      327.95      285.60     54.18 o 
   3  -1  13     6047.14     5220.59    407.10 o 
   4  -1  13     9361.66     8692.72    546.53 o 
   5  -1  13      338.10      421.51     78.07 o 
 -13   0  13     1427.64      868.46    130.80 o 
 -12   0  13     1303.89     1063.86    131.78 o 
 -11   0  13      530.58      468.14     65.37 o 
 -10   0  13      635.34      559.65     70.66 o 
  -9   0  13     5437.22     5757.12    309.83 o 
  -8   0  13     1809.97     1692.60    140.66 o 
  -7   0  13     3896.34     3661.83    418.13 o 
  -6   0  13     5214.37     5086.23    332.54 o 
  -5   0  13      938.80     1049.22     84.60 o 
  -4   0  13       41.25       83.36     47.57 o 
  -3   0  13     8138.40     8254.31    264.04 o 
  -2   0  13     6640.38     7185.64    267.48 o 
  -1   0  13     1888.05     1690.36    191.03 o 
   0   0  13     7454.78     7824.75    352.92 o 
   1   0  13     1377.20     1572.22    169.32 o 
   2   0  13      333.55      263.63     46.89 o 
   3   0  13     5402.22     4570.81    188.18 o 
   4   0  13     5010.01     4780.47    478.39 o 
   5   0  13       50.82       50.72     31.79 o 
 -13   1  13    10094.95    11596.36   1348.67 o 
 -12   1  13     9706.62    11197.82    519.01 o 
 -11   1  13       89.10       95.85     22.97 o 
 -10   1  13     1421.68     1460.68     86.69 o 
  -9   1  13     3108.46     3115.38    173.55 o 
  -8   1  13      958.54      934.58    132.08 o 
  -7   1  13    20057.16    20318.96   1536.33 o 
  -6   1  13    21860.03    22819.30   1784.40 o 
  -5   1  13      588.96      643.33     55.91 o 
  -4   1  13     5614.11     5784.05    198.49 o 
  -3   1  13     1660.29     1488.73    171.34 o 
  -2   1  13      448.97      507.40     89.35 o 
  -1   1  13     7726.59     7952.61    356.68 o 
   0   1  13    16855.45    18624.81    592.42 o 
   1   1  13     1172.30     1249.16    124.18 o 
   2   1  13     2496.59     2146.29    224.41 o 
   3   1  13       88.90       96.72     33.16 o 
   4   1  13      876.47      728.71     83.33 o 
 -12   2  13     2846.13     2734.29    390.01 o 
 -11   2  13     4279.92     4393.72    381.96 o 
 -10   2  13     6527.89     6899.16    253.69 o 
  -9   2  13      147.99      101.90     34.46 o 
  -8   2  13       58.46       33.38     15.28 o 
  -7   2  13    14274.05    14984.46    998.80 o 
  -6   2  13    17999.75    18630.80   1192.41 o 
  -5   2  13      161.39       88.09     37.75 o 
  -4   2  13    12183.82    12291.55    500.73 o 
  -3   2  13     3225.31     3320.39    225.71 o 
  -2   2  13      108.07       83.91     29.02 o 
  -1   2  13     1890.67     1797.21    156.78 o 
   0   2  13     7976.18     8292.20    316.08 o 
   1   2  13      605.65      591.93     94.97 o 
   2   2  13    13626.17    14240.22    641.94 o 
   3   2  13     9280.70     7795.47   1156.49 o 
   4   2  13        4.63       12.81     27.91 o 
 -12   3  13       63.12       23.73     21.05 o 
 -11   3  13     5812.15     6492.44    552.47 o 
 -10   3  13    10342.69    11420.24    655.47 o 
  -9   3  13       77.11       28.19     34.47 o 
  -8   3  13     1256.13     1072.99    161.29 o 
  -7   3  13       65.34       84.95     23.10 o 
  -6   3  13       91.99       92.19     21.56 o 
  -5   3  13     2489.71     2392.61    170.45 o 
  -4   3  13    10215.08    10861.25    449.14 o 
  -3   3  13     4756.67     5057.04    235.56 o 
  -2   3  13     1372.86     1224.25    121.87 o 
  -1   3  13      439.45      443.27     80.72 o 
   0   3  13      787.95      635.15    123.29 o 
   1   3  13       11.83       49.59     47.34 o 
   2   3  13    10189.48    10320.82    409.47 o 
   3   3  13     9142.45     8827.18    573.23 o 
 -12   4  13      968.94      742.78    169.02 o 
 -11   4  13      518.52      408.92     47.62 o 
 -10   4  13     2720.25     2739.43    247.66 o 
  -9   4  13      838.31      769.63    106.58 o 
  -8   4  13     3447.85     3084.85    425.65 o 
  -7   4  13    10720.59    11555.29    355.92 o 
  -6   4  13      826.84      811.09     75.40 o 
  -5   4  13      330.71      310.67     56.18 o 
  -4   4  13     1266.21     1153.35    152.02 o 
  -3   4  13     1067.04      990.11    116.31 o 
  -2   4  13     3021.56     2663.56    231.36 o 
  -1   4  13     4939.46     5574.24    246.81 o 
   0   4  13     1973.71     1989.50    141.71 o 
   1   4  13      127.51       55.48     26.53 o 
   2   4  13      930.83      744.32    101.64 o 
 -11   5  13      584.17      437.85     53.74 o 
 -10   5  13       54.79       16.67     21.72 o 
  -9   5  13      351.73      385.61     58.54 o 
  -8   5  13     8175.16     8906.68    205.84 o 
  -7   5  13     8704.45     9247.91    400.37 o 
  -6   5  13      156.41      168.81     28.95 o 
  -5   5  13     1841.51     1675.59    169.09 o 
  -4   5  13      638.32      557.11     76.23 o 
  -3   5  13       29.77       54.31     27.57 o 
  -2   5  13      728.57      608.40     71.56 o 
  -1   5  13     7448.44     7198.26    339.09 o 
   0   5  13      453.54      365.54     45.65 o 
   1   5  13      969.54      824.83     76.69 o 
   2   5  13     2072.56     1654.46    277.88 o 
 -10   6  13      466.42      353.09     75.59 o 
  -9   6  13      336.32      292.18     37.12 o 
  -8   6  13     1398.89     1226.36    137.68 o 
  -7   6  13     5567.52     6122.77    338.04 o 
  -6   6  13      513.80      553.20     66.85 o 
  -5   6  13    10996.95    12301.03    526.44 o 
  -4   6  13     5977.93     6176.37    270.94 o 
  -3   6  13       82.76      138.14     34.43 o 
  -2   6  13        3.86       23.42     19.12 o 
  -1   6  13     3423.35     2905.41    328.17 o 
   0   6  13      219.22      137.54     37.37 o 
  -9   7  13     3565.47     2794.30    560.57 o 
  -8   7  13     2227.27     2430.37    242.43 o 
  -7   7  13       27.05       25.09     18.08 o 
  -6   7  13       44.23       -8.95     17.54 o 
  -5   7  13     8745.65     9151.08    369.18 o 
  -4   7  13     2524.81     2449.66    374.92 o 
  -3   7  13     1370.74     1329.83    174.06 o 
  -2   7  13     4115.98     4000.40    327.48 o 
  -1   7  13      447.89      360.08    117.35 o 
  -7   8  13      330.92      190.79     54.89 o 
  -6   8  13      132.26       69.11     23.74 o 
  -5   8  13      713.27      549.97     68.79 o 
  -4   8  13      823.43      634.97     57.51 o 
  -6 -12  14       77.95       74.59     40.94 o 
  -5 -12  14     5103.18     4476.14    522.06 o 
  -4 -12  14     3062.24     2237.29    497.03 o 
  -3 -12  14     1672.35     1601.25    226.64 o 
  -2 -12  14     2217.47     2397.88    266.99 o 
  -1 -12  14       31.18      142.71     67.91 o 
   0 -12  14       21.26       34.42     31.92 o 
  -7 -11  14        6.48       92.70     50.53 o 
  -6 -11  14      127.50       18.90     36.68 o 
  -5 -11  14      816.25      604.47     70.38 o 
  -4 -11  14       36.40       53.42     18.42 o 
  -3 -11  14     7598.54     8088.11    648.47 o 
  -2 -11  14     8483.97     9715.40    835.37 o 
  -1 -11  14      546.55      578.10     84.81 o 
   0 -11  14      955.72      886.63     75.38 o 
   1 -11  14       90.73      111.85     66.08 o 
   2 -11  14      477.29      405.37    115.83 o 
  -9 -10  14     5277.15     5998.13    407.28 o 
  -8 -10  14     4055.93     4534.01    419.97 o 
  -7 -10  14     1238.57     1396.61    175.01 o 
  -6 -10  14     4523.88     4400.17    578.76 o 
  -5 -10  14     1426.06     1303.41    115.78 o 
  -4 -10  14        4.85       35.85     65.10 o 
  -3 -10  14     1456.16     1253.25    158.30 o 
  -2 -10  14     5921.65     5525.13    425.93 o 
  -1 -10  14       90.13      117.10     45.00 o 
   0 -10  14     7566.92     7487.21    562.21 o 
   1 -10  14     4063.43     3775.84    526.09 o 
   2 -10  14        2.04       90.33     68.44 o 
   3 -10  14       42.66      233.66     94.45 o 
 -10  -9  14      312.78      395.67     96.62 o 
  -9  -9  14       40.66       98.85     65.54 o 
  -8  -9  14     1082.06     1058.99    113.49 o 
  -7  -9  14      683.89      475.33    114.17 o 
  -6  -9  14    13931.18    15572.64    947.14 o 
  -5  -9  14     7969.49     8795.97    399.33 o 
  -4  -9  14      197.98      137.73     21.88 o 
  -3  -9  14      951.04      896.16    185.88 o 
  -2  -9  14     1744.29     1620.18    126.52 o 
  -1  -9  14      182.66      112.00     44.25 o 
   0  -9  14    10807.67    11637.86    713.49 o 
   1  -9  14    10666.87    10091.30    733.30 o 
   2  -9  14      164.67      176.31     42.39 o 
   3  -9  14     3167.56     2984.90    304.70 o 
 -10  -8  14     6360.56     7001.72    356.86 o 
  -9  -8  14     7260.14     8037.99    598.37 o 
  -8  -8  14      388.40      352.32     49.98 o 
  -7  -8  14      108.10      147.27     52.38 o 
  -6  -8  14     2080.61     2040.59     96.63 o 
  -5  -8  14     2654.82     2516.15    110.37 o 
  -4  -8  14     3545.99     3865.39    143.22 o 
  -3  -8  14    10659.50    12412.19    294.12 o 
  -2  -8  14      188.40      229.99     41.13 o 
  -1  -8  14        1.55       48.27     21.76 o 
   0  -8  14     1882.33     1573.97    280.07 o 
   1  -8  14     6384.46     6506.02    400.95 o 
   2  -8  14       64.64       68.03     39.37 o 
   3  -8  14     7175.79     6407.10    385.80 o 
   4  -8  14     3502.37     3083.14    438.54 o 
 -11  -7  14       13.44       49.34     35.86 o 
 -10  -7  14     8060.07     8632.17    408.16 o 
  -9  -7  14    11419.27    13026.26    795.79 o 
  -8  -7  14       18.35       21.59     24.58 o 
  -7  -7  14     3500.35     3382.26    271.13 o 
  -6  -7  14        6.60       45.83     12.95 o 
  -5  -7  14       30.42       18.60     12.92 o 
  -4  -7  14     7524.95     8536.30    283.21 o 
  -3  -7  14    11983.87    13247.72    335.03 o 
  -2  -7  14     1239.13     1156.82    106.41 o 
  -1  -7  14     2987.11     3155.44    228.59 o 
   0  -7  14     2925.14     2911.37    285.95 o 
   1  -7  14       39.76       45.33     40.45 o 
   2  -7  14      907.67      640.28    145.26 o 
   3  -7  14     6833.54     6760.22    510.08 o 
   4  -7  14     4733.76     4453.96    510.11 o 
 -11  -6  14      504.03      409.49     73.39 o 
 -10  -6  14     2179.54     2115.13    558.25 o 
  -9  -6  14     1370.22     1272.80    143.85 o 
  -8  -6  14      833.19      821.42    106.54 o 
  -7  -6  14    14199.55    16200.31    459.60 o 
  -6  -6  14     1625.03     1529.00    100.63 o 
  -5  -6  14       88.46      101.54     31.89 o 
  -4  -6  14     1053.67      930.01     80.08 o 
  -3  -6  14     4739.82     4556.35    250.83 o 
  -2  -6  14      375.51      359.38     46.52 o 
  -1  -6  14    12186.83    15280.53   3507.42 o 
   0  -6  14     6436.98     6908.22    382.96 o 
   1  -6  14       14.94      143.52     50.43 o 
   2  -6  14      239.66       47.21     44.79 o 
   3  -6  14     1911.53     1681.27    219.71 o 
   4  -6  14       16.67       34.20     29.07 o 
 -12  -5  14      379.69      201.27     42.05 o 
 -11  -5  14     1971.30     1808.01    415.67 o 
 -10  -5  14      810.01      584.05    130.79 o 
  -9  -5  14       91.33       76.23     66.69 o 
  -8  -5  14     1558.35     1496.58    227.43 o 
  -7  -5  14    10709.83    12060.22    848.61 o 
  -6  -5  14     4441.39     4425.92    218.70 o 
  -5  -5  14     1537.45     1410.81    132.66 o 
  -4  -5  14     1632.50     1613.21    101.67 o 
  -3  -5  14       20.48       40.11     17.45 o 
  -2  -5  14     1145.26     1237.39    139.53 o 
  -1  -5  14    15540.91    16756.96   1820.66 o 
   0  -5  14     8521.74     8991.46    480.81 o 
   1  -5  14       74.77       69.18     45.26 o 
   2  -5  14     4442.14     4048.65    283.60 o 
   3  -5  14      965.37      768.67     89.02 o 
   4  -5  14      553.80      366.94     93.82 o 
 -12  -4  14      282.33      218.14     34.47 o 
 -11  -4  14    10759.62    10659.20   1410.93 o 
 -10  -4  14    12251.50    12055.01   2411.29 o 
  -9  -4  14       60.50       36.72     27.93 o 
  -8  -4  14     1367.28     1335.75    220.08 o 
  -7  -4  14      437.72      341.90     84.12 o 
  -6  -4  14      590.22      486.29     49.39 o 
  -5  -4  14     6066.77     5826.66    328.42 o 
  -4  -4  14    13341.88    14903.42    393.79 o 
  -3  -4  14     2217.76     2343.12    167.07 o 
  -2  -4  14      719.91      613.73    115.97 o 
  -1  -4  14       27.75      155.43     58.68 o 
   0  -4  14     2677.25     2624.37    331.53 o 
   1  -4  14      163.16      181.64     72.66 o 
   2  -4  14    12481.97    12773.31    780.24 o 
   3  -4  14     8694.24     8854.73    745.26 o 
   4  -4  14      137.74      163.44     52.09 o 
 -12  -3  14      136.83      165.25     43.91 o 
 -11  -3  14     7543.50     7914.94   1352.20 o 
 -10  -3  14    12662.13    12589.24   1487.07 o 
  -9  -3  14       20.07       33.68     20.10 o 
  -8  -3  14     5899.59     6182.03    381.10 o 
  -7  -3  14     4509.13     3864.40    712.72 o 
  -6  -3  14      110.09      103.07     22.44 o 
  -5  -3  14     2260.59     2094.40    183.79 o 
  -4  -3  14    19162.25    20459.63    496.87 o 
  -3  -3  14     2038.18     2059.01    141.43 o 
  -2  -3  14    11509.50    12654.41    410.16 o 
  -1  -3  14    13275.27    14892.59    657.45 o 
   0  -3  14      256.19      165.35     54.65 o 
   1  -3  14      102.33      139.63     51.55 o 
   2  -3  14     8385.98     8143.19    502.34 o 
   3  -3  14     3923.45     3404.27    476.26 o 
   4  -3  14     4149.91     3121.92    557.65 o 
 -12  -2  14      782.36      785.85    174.30 o 
 -11  -2  14        2.80       31.38     16.74 o 
 -10  -2  14     2108.94     1995.64    291.07 o 
  -9  -2  14     1729.90     1680.32    146.23 o 
  -8  -2  14    13971.92    14692.28    504.49 o 
  -7  -2  14     6688.48     5937.74   1242.57 o 
  -6  -2  14      979.48      855.41     69.65 o 
  -5  -2  14      148.94      131.99     21.88 o 
  -4  -2  14     2360.83     2367.26    244.92 o 
  -3  -2  14       14.81       57.27     25.98 o 
  -2  -2  14    16056.13    16654.70    591.78 o 
  -1  -2  14    15453.23    16556.52    512.07 o 
   0  -2  14       37.86       85.81     73.52 o 
   1  -2  14      961.77      998.45    109.83 o 
   2  -2  14      662.34      619.83    121.82 o 
   3  -2  14       22.83       44.59     37.13 o 
   4  -2  14     6703.35     5868.90    583.16 o 
 -12  -1  14     2564.88     1903.50    387.56 o 
 -11  -1  14     2436.01     2241.79    266.76 o 
 -10  -1  14       15.54       67.06     27.70 o 
  -9  -1  14     1810.98     1805.64    119.38 o 
  -8  -1  14     7733.24     8266.54    248.65 o 
  -7  -1  14      578.31      504.19    101.58 o 
  -6  -1  14     5089.77     5023.39    252.86 o 
  -5  -1  14     6783.01     7286.92    281.08 o 
  -4  -1  14      849.49      922.00     78.37 o 
  -3  -1  14     1623.70     1538.55    129.40 o 
  -2  -1  14     6859.19     7228.15    346.72 o 
  -1  -1  14     3159.99     2897.23    169.36 o 
   0  -1  14     1498.57     1646.13    186.77 o 
   1  -1  14     3687.74     3914.39    290.57 o 
   2  -1  14     2162.48     1990.12    115.16 o 
   3  -1  14     1231.47      750.99    206.62 o 
   4  -1  14     1615.61     1211.32    253.39 o 
 -12   0  14     8297.29     8927.60   2122.39 o 
 -11   0  14     5671.22     5810.52    717.29 o 
 -10   0  14      654.36      472.44     77.66 o 
  -9   0  14       58.20       76.88     45.37 o 
  -8   0  14       90.29       81.11     34.28 o 
  -7   0  14     1249.82     1042.15     95.93 o 
  -6   0  14     2365.48     2087.20    128.64 o 
  -5   0  14     8042.12     7955.28    311.08 o 
  -4   0  14      659.82      794.87     70.86 o 
  -3   0  14     1196.51     1045.53    128.11 o 
  -2   0  14     1731.72     1734.29    196.34 o 
  -1   0  14        4.62       50.70     25.47 o 
   0   0  14      202.88      179.65     32.61 o 
   1   0  14     6383.49     6435.58    280.97 o 
   2   0  14     5635.03     5852.76    611.07 o 
   3   0  14       63.06       46.85     21.27 o 
 -12   1  14     1298.13     1055.99    113.66 o 
 -11   1  14     5513.32     5552.07   1138.16 o 
 -10   1  14      125.40      110.04     33.83 o 
  -9   1  14    10156.62    12277.03    374.05 o 
  -8   1  14    11737.02    12554.57    917.92 o 
  -7   1  14      625.32      431.14     81.63 o 
  -6   1  14       19.86       26.02     17.64 o 
  -5   1  14     5474.48     5426.70    210.40 o 
  -4   1  14     1231.88     1114.00     85.94 o 
  -3   1  14    14737.31    16254.96    537.59 o 
  -2   1  14    19530.05    21632.56    608.91 o 
  -1   1  14      276.17      333.76     62.78 o 
   0   1  14     1447.90     1354.99    132.39 o 
   1   1  14     2503.24     2113.35    205.80 o 
   2   1  14     2166.44     1919.22    224.89 o 
   3   1  14     2814.82     2044.77    254.02 o 
 -12   2  14     2056.63     1813.25    308.07 o 
 -11   2  14      261.75      210.24     90.55 o 
 -10   2  14      310.52      243.00     37.13 o 
  -9   2  14    13618.21    15906.22    673.55 o 
  -8   2  14     9866.41    10520.47    745.75 o 
  -7   2  14     4511.33     4398.15    497.98 o 
  -6   2  14     8333.04     8291.17    796.02 o 
  -5   2  14      797.67      774.36    150.19 o 
  -4   2  14      861.77      986.06    106.11 o 
  -3   2  14    14310.61    15593.15    444.16 o 
  -2   2  14    23378.34    26358.54   1097.01 o 
  -1   2  14      492.82      473.71     78.29 o 
   0   2  14     4517.64     4749.13    501.34 o 
   1   2  14      468.33      357.88     40.50 o 
   2   2  14       18.90       82.39     27.17 o 
 -11   3  14       16.22       35.55     26.07 o 
 -10   3  14       41.51       62.92     23.75 o 
  -9   3  14     6727.23     7760.20    325.65 o 
  -8   3  14     1297.26     1248.99    201.49 o 
  -7   3  14     9554.82     9827.59    910.87 o 
  -6   3  14     9390.32    10332.40    319.09 o 
  -5   3  14      333.79      305.28     47.12 o 
  -4   3  14     1161.24     1029.31    117.16 o 
  -3   3  14     1233.93     1160.05     97.09 o 
  -2   3  14      830.25      773.21    113.74 o 
  -1   3  14     2053.05     1681.80    188.36 o 
   0   3  14    10577.32    10920.56    749.26 o 
   1   3  14     4001.96     4216.20    312.58 o 
   2   3  14      217.50      259.25     58.10 o 
 -11   4  14      226.65       91.08     29.40 o 
 -10   4  14     1234.16      933.63    113.00 o 
  -9   4  14     1321.42     1100.66    142.22 o 
  -8   4  14     1740.45     1437.20    172.18 o 
  -7   4  14     3651.83     3308.28    226.97 o 
  -6   4  14     4568.59     4569.95    216.01 o 
  -5   4  14      203.70      256.32     39.29 o 
  -4   4  14     1791.45     1692.66     92.65 o 
  -3   4  14     1093.55     1119.94    104.87 o 
  -2   4  14     1285.60      996.57     97.40 o 
  -1   4  14     1002.19      975.14     92.61 o 
   0   4  14     3863.50     3709.50    294.44 o 
   1   4  14     1476.44     1205.19    186.30 o 
 -10   5  14     3512.49     3512.62    280.69 o 
  -9   5  14     6600.03     7440.40    372.69 o 
  -8   5  14      394.14      369.46     41.89 o 
  -7   5  14        7.87       13.19     14.07 o 
  -6   5  14      336.11      191.54     29.25 o 
  -5   5  14       46.47       80.62     34.88 o 
  -4   5  14     7730.54     8271.86    428.71 o 
  -3   5  14    11123.03    12355.86    476.50 o 
  -2   5  14     1414.70     1452.15    172.34 o 
  -1   5  14      422.43      385.72     40.61 o 
   0   5  14       11.03       95.37     33.43 o 
  -9   6  14     3207.26     3589.21    343.92 o 
  -8   6  14      942.10      820.98     61.41 o 
  -7   6  14     4935.41     5737.15    374.95 o 
  -6   6  14       23.93       16.97     13.00 o 
  -5   6  14      224.26      134.45     34.24 o 
  -4   6  14     2291.74     2005.13     87.04 o 
  -3   6  14     6881.99     6914.98    384.47 o 
  -2   6  14       36.01       27.52     19.54 o 
  -6   7  14     1389.42     1315.49    192.19 o 
  -5   7  14     1211.31     1042.62    142.50 o 
  -6 -11  15      741.10      862.90    114.66 o 
  -5 -11  15     6608.35     6810.15    500.87 o 
  -4 -11  15     7318.59     8063.79    582.59 o 
  -3 -11  15      203.90      335.14     43.87 o 
  -2 -11  15      149.57      107.03     50.22 o 
  -1 -11  15     3471.94     3539.63    329.04 o 
   0 -11  15      839.55      601.34    168.07 o 
  -8 -10  15     1179.07      777.43    225.25 o 
  -7 -10  15      875.69      995.69     86.21 o 
  -6 -10  15      325.15      380.96     69.60 o 
  -5 -10  15    12442.56    14050.52    769.65 o 
  -4 -10  15     9276.39    10814.16   1067.68 o 
  -3 -10  15      597.08      502.06     57.74 o 
  -2 -10  15     4812.54     4961.04    381.76 o 
  -1 -10  15       12.27       54.83     34.64 o 
   0 -10  15      120.22       97.70     50.88 o 
   1 -10  15     3894.37     3546.97    356.34 o 
  -9  -9  15     4757.91     4558.07    585.49 o 
  -8  -9  15     4075.88     3652.60    469.11 o 
  -7  -9  15       85.93       38.68     35.86 o 
  -6  -9  15      516.75      578.25     73.53 o 
  -5  -9  15     1194.91      954.84    107.74 o 
  -4  -9  15     2485.99     2633.97    214.05 o 
  -3  -9  15     1353.53     1109.35    218.79 o 
  -2  -9  15     9073.81     9352.04    528.26 o 
  -1  -9  15     4244.33     4278.59    539.58 o 
   0  -9  15      114.78      106.00     54.31 o 
   1  -9  15      254.28      246.56     56.62 o 
   2  -9  15     1704.80     1374.11    162.58 o 
 -10  -8  15      723.65      872.50    154.18 o 
  -9  -8  15     2281.58     2770.34    395.30 o 
  -8  -8  15     4235.70     4652.07    543.89 o 
  -7  -8  15     1328.76     1112.06    202.27 o 
  -6  -8  15     1973.61     1861.79    115.88 o 
  -5  -8  15     3727.30     4357.70    274.62 o 
  -4  -8  15      284.71      194.12     43.21 o 
  -3  -8  15      215.50      213.85     35.02 o 
  -2  -8  15     4588.52     5017.18    318.18 o 
  -1  -8  15     2266.39     2095.83    128.74 o 
   0  -8  15     3035.95     3093.98    436.74 o 
   1  -8  15     4705.25     4757.81    571.96 o 
   2  -8  15      130.25      143.15     48.00 o 
 -10  -7  15        8.58       42.62     39.45 o 
  -9  -7  15      486.88      510.04     81.92 o 
  -8  -7  15      463.38      510.82     93.82 o 
  -7  -7  15       82.85       81.68     44.37 o 
  -6  -7  15     7345.67     8059.31    337.92 o 
  -5  -7  15    11129.58    12485.40    394.53 o 
  -4  -7  15     1501.78     1331.20    151.80 o 
  -3  -7  15      649.88      576.73     66.78 o 
  -2  -7  15      301.54      223.12     84.09 o 
  -1  -7  15       65.73        1.71     39.12 o 
   0  -7  15     2880.52     2447.19    244.70 o 
   1  -7  15     9600.49     9508.30    533.16 o 
   2  -7  15     1262.83     1207.07    312.55 o 
   3  -7  15       35.47       10.57     44.40 o 
 -11  -6  15     2973.85     2549.55    646.26 o 
 -10  -6  15     2208.21     2209.20    315.68 o 
  -9  -6  15     4623.13     4823.25    561.22 o 
  -8  -6  15       22.65       68.20     35.85 o 
  -7  -6  15       22.82       80.12     46.14 o 
  -6  -6  15     7094.49     7445.78    324.19 o 
  -5  -6  15     9906.82     9925.36    299.89 o 
  -4  -6  15     2424.95     2329.34    104.12 o 
  -3  -6  15    11303.66    12357.13    322.38 o 
  -2  -6  15     3034.26     3347.71    250.26 o 
  -1  -6  15      662.68      714.98    132.90 o 
   0  -6  15     2333.53     2368.95    290.09 o 
   1  -6  15     6209.32     6293.29    475.05 o 
   2  -6  15      133.48      158.73     69.83 o 
   3  -6  15     7212.14     7281.18    534.70 o 
 -11  -5  15        7.24       33.73     43.01 o 
 -10  -5  15     4700.85     4760.33    554.22 o 
  -9  -5  15     7669.13     8000.14    482.11 o 
  -8  -5  15      433.30      437.12     79.80 o 
  -7  -5  15      799.48      705.36    158.24 o 
  -6  -5  15        8.01       80.43     23.72 o 
  -5  -5  15     2143.62     2188.47    138.73 o 
  -4  -5  15      770.46      660.90     67.61 o 
  -3  -5  15    13851.68    14766.80    482.28 o 
  -2  -5  15     5460.09     6133.28    380.98 o 
  -1  -5  15      841.12      968.30    136.12 o 
   0  -5  15     1453.16     1441.76    284.24 o 
   1  -5  15      784.86      471.86     87.85 o 
   2  -5  15      303.17      204.12     47.23 o 
   3  -5  15    13396.13    13879.87    980.99 o 
 -11  -4  15      234.80      153.00     40.92 o 
 -10  -4  15     1033.28      934.95    122.64 o 
  -9  -4  15     8291.32     8416.30    523.92 o 
  -8  -4  15      514.24      468.21    110.00 o 
  -7  -4  15    14957.74    17424.14    749.04 o 
  -6  -4  15    10194.24    10566.53    476.46 o 
  -5  -4  15      546.62      448.31     82.57 o 
  -4  -4  15      960.75      928.34    158.42 o 
  -3  -4  15     4245.28     4457.78    237.95 o 
  -2  -4  15     2153.41     2603.43    285.08 o 
  -1  -4  15     8781.57     8714.17   1777.23 o 
   0  -4  15     7947.77     8656.29    524.98 o 
   1  -4  15      373.58      349.31     76.21 o 
   2  -4  15      276.65      382.96     66.86 o 
   3  -4  15     1480.34     1187.94    215.82 o 
 -11  -3  15       80.90       84.40     39.06 o 
 -10  -3  15     2697.12     2831.68    336.08 o 
  -9  -3  15      419.30      306.88     46.71 o 
  -8  -3  15       39.44       76.71     41.18 o 
  -7  -3  15    11825.25    13260.54    545.50 o 
  -6  -3  15    14729.11    15705.47    997.00 o 
  -5  -3  15      650.70      627.50    114.85 o 
  -4  -3  15     4743.25     4991.10    274.61 o 
  -3  -3  15     1371.70     1284.31    117.85 o 
  -2  -3  15        7.63       74.50     33.31 o 
  -1  -3  15     6946.92     6497.49    404.02 o 
   0  -3  15    11891.48    11322.73    738.75 o 
   1  -3  15     3296.70     3200.31    489.78 o 
   2  -3  15     2908.94     3204.65    387.08 o 
   3  -3  15     1901.86     1711.14    309.18 o 
 -12  -2  15     1644.27      978.40    188.32 o 
 -11  -2  15     3274.46     3182.54    498.50 o 
 -10  -2  15     6880.63     7457.14    567.33 o 
  -9  -2  15      831.32      640.99    152.54 o 
  -8  -2  15      118.42      117.22     43.97 o 
  -7  -2  15     2019.88     1896.12    169.60 o 
  -6  -2  15     3287.41     3093.52    193.31 o 
  -5  -2  15      267.28      264.90     39.65 o 
  -4  -2  15    12922.48    13956.97    330.82 o 
  -3  -2  15     6286.50     6527.48    209.05 o 
  -2  -2  15      108.94       79.91     20.99 o 
  -1  -2  15       39.94       57.51     23.43 o 
   0  -2  15     1900.70     1749.79    114.87 o 
   1  -2  15        7.38      106.80     66.84 o 
   2  -2  15    10365.80    11466.93    813.20 o 
   3  -2  15    10055.47    10338.54    679.78 o 
 -12  -1  15       63.10       39.38     63.70 o 
 -11  -1  15     3871.87     3323.65    293.39 o 
 -10  -1  15     7340.01     8379.13    161.12 o 
  -9  -1  15      896.59      989.87    109.23 o 
  -8  -1  15     3598.25     3784.44    298.51 o 
  -7  -1  15     1437.10     1316.99    125.78 o 
  -6  -1  15       48.48       45.52     17.11 o 
  -5  -1  15     2419.50     2334.85    132.07 o 
  -4  -1  15    15583.91    15926.73    385.59 o 
  -3  -1  15     4889.62     5319.90    239.01 o 
  -2  -1  15      293.71      259.84     40.20 o 
  -1  -1  15     3051.24     3023.84    249.15 o 
   0  -1  15       42.49       40.51     35.63 o 
   1  -1  15      512.20      479.98     68.20 o 
   2  -1  15     7257.47     7300.93    533.75 o 
 -11   0  15      993.55      968.21    139.32 o 
 -10   0  15     1848.32     1800.19    241.55 o 
  -9   0  15      266.44      207.69     26.86 o 
  -8   0  15    11467.30    13064.69    555.01 o 
  -7   0  15    11842.97    11888.52   1318.71 o 
  -6   0  15      271.30      275.89     33.93 o 
  -5   0  15       70.92       62.48     18.31 o 
  -4   0  15     1615.10     1680.50    162.02 o 
  -3   0  15       36.87       47.32     20.90 o 
  -2   0  15     7460.61     7276.13    323.40 o 
  -1   0  15    12497.56    13124.97    569.01 o 
   0   0  15      344.44      373.06    101.20 o 
   1   0  15       20.30      -33.45     27.63 o 
   2   0  15      346.46      193.57     38.70 o 
 -11   1  15     2830.02     3397.60    308.93 o 
 -10   1  15       36.19       37.01     31.95 o 
  -9   1  15       43.81       41.62     26.27 o 
  -8   1  15     4636.78     4822.37    233.92 o 
  -7   1  15     7761.66     7643.41    700.19 o 
  -6   1  15      134.91      174.45     23.99 o 
  -5   1  15     1772.55     2161.26    152.30 o 
  -4   1  15     3965.57     4061.22    349.67 o 
  -3   1  15      853.44      789.00    110.95 o 
  -2   1  15     1783.00     1631.96    131.76 o 
  -1   1  15     9492.18     9745.31    430.78 o 
   0   1  15     1138.67     1245.99    143.56 o 
   1   1  15     3621.66     3311.30    334.65 o 
   2   1  15     9014.26     9860.33    469.30 o 
 -11   2  15    11591.85    14979.11    936.54 o 
 -10   2  15     2099.24     2435.44    341.77 o 
  -9   2  15      596.19      490.91     42.59 o 
  -8   2  15      285.84      268.10     55.31 o 
  -7   2  15     1363.02     1300.69    149.16 o 
  -6   2  15      121.27      167.40     21.50 o 
  -5   2  15    15214.40    17023.43    734.36 o 
  -4   2  15    14579.19    16220.46    712.37 o 
  -3   2  15       56.04       51.08     28.80 o 
  -2   2  15      813.91      754.71    107.97 o 
  -1   2  15     1939.11     1537.23    202.19 o 
   0   2  15     1307.50     1236.70    183.41 o 
   1   2  15     8940.81     8497.44    530.49 o 
 -10   3  15       87.48       69.23     41.29 o 
  -9   3  15     3125.37     3373.84    281.16 o 
  -8   3  15     6756.87     7476.71    386.85 o 
  -7   3  15       10.43       31.85     21.08 o 
  -6   3  15       53.32      101.98     65.29 o 
  -5   3  15     9744.20    10424.67    450.71 o 
  -4   3  15     7172.73     8062.16    424.38 o 
  -3   3  15     4069.78     3960.07    328.44 o 
  -2   3  15     6677.63     7355.19    388.86 o 
  -1   3  15      990.61      907.24     86.22 o 
   0   3  15       23.76       62.68     19.65 o 
  -9   4  15     9390.96    11550.89    572.31 o 
  -8   4  15     5467.50     5750.20    363.93 o 
  -7   4  15       64.36       96.16     25.63 o 
  -6   4  15      274.42      229.70     31.59 o 
  -5   4  15      169.91      136.50     42.74 o 
  -4   4  15      541.50      523.11     53.44 o 
  -3   4  15     7300.05     7364.28    387.01 o 
  -2   4  15     6532.94     6552.54    345.00 o 
  -1   4  15      140.63      117.82     64.36 o 
  -8   5  15     2020.97     1592.56    303.36 o 
  -7   5  15        9.78       67.67     22.24 o 
  -6   5  15     1879.21     1895.80    223.23 o 
  -5   5  15     3591.81     3738.40    270.29 o 
  -4   5  15     1090.53      794.26    131.40 o 
  -3   5  15     1548.66     1039.81    130.37 o 
  -6 -10  16     5756.49     6499.89    477.82 o 
  -5 -10  16     1003.61      760.19    130.77 o 
  -4 -10  16      531.07      594.76    104.11 o 
  -3 -10  16     3242.80     3171.85    503.00 o 
  -2 -10  16      426.95      370.80     64.68 o 
  -1 -10  16    12507.17    12846.99    828.24 o 
  -8  -9  16      478.17      466.71    114.66 o 
  -7  -9  16     8058.21     9054.53    652.85 o 
  -6  -9  16     1627.27     1426.48    274.61 o 
  -5  -9  16     7288.68     7863.68    599.73 o 
  -4  -9  16     5600.77     6085.57    466.76 o 
  -3  -9  16      309.28      267.66     52.29 o 
  -2  -9  16       22.80       74.90     24.81 o 
  -1  -9  16     5624.62     5673.07    511.57 o 
   0  -9  16     4716.75     4336.18    578.21 o 
  -9  -8  16        0.83       53.52     39.08 o 
  -8  -8  16      282.56      188.99     59.64 o 
  -7  -8  16       92.70       36.27     44.21 o 
  -6  -8  16      582.21      663.19     84.46 o 
  -5  -8  16     6051.52     6113.20    460.03 o 
  -4  -8  16     7055.47     8100.58    600.22 o 
  -3  -8  16      827.59      864.90     85.41 o 
  -1  -8  16      241.63      204.29     74.86 o 
   0  -8  16      131.83       97.81     58.22 o 
   1  -8  16     2258.38     1490.90    354.10 o 
  -9  -7  16       38.75       77.74     49.93 o 
  -8  -7  16     3216.24     3274.26    538.37 o 
  -7  -7  16     3386.81     3566.22    499.31 o 
  -6  -7  16     3208.85     3044.44    447.16 o 
  -5  -7  16      109.34      228.14     63.75 o 
  -4  -7  16      672.32      569.94    101.15 o 
  -3  -7  16       79.01       56.71     46.19 o 
  -2  -7  16     4809.48     4959.64    380.94 o 
  -1  -7  16     7412.62     7898.56    588.39 o 
   0  -7  16      853.28      765.97     69.70 o 
   1  -7  16       52.54       73.45     46.09 o 
 -10  -6  16      135.34       93.37     49.25 o 
  -9  -6  16      126.27      152.54     65.94 o 
  -8  -6  16     8872.15    10521.03    583.32 o 
  -7  -6  16     7417.01     8744.64    493.09 o 
  -6  -6  16       94.29      146.59     42.65 o 
  -5  -6  16     5726.60     5938.60    372.09 o 
  -4  -6  16      461.78      547.97     95.79 o 
  -3  -6  16       10.66       62.32     45.68 o 
  -2  -6  16     9392.49     9812.58    608.48 o 
  -1  -6  16    12582.46    13174.96    726.69 o 
   0  -6  16      106.38      117.96     48.46 o 
   1  -6  16     2714.93     2560.30    419.51 o 
 -10  -5  16       54.35       27.88     42.61 o 
  -9  -5  16      130.77      157.73     66.22 o 
  -8  -5  16     1576.07     1521.08    190.62 o 
  -7  -5  16     1527.88     1139.47    197.15 o 
  -6  -5  16    12363.50    13628.23    830.36 o 
  -5  -5  16    13894.23    16536.76   1000.91 o 
  -4  -5  16      253.41      229.54     29.66 o 
  -3  -5  16      965.94     1050.09    152.44 o 
  -2  -5  16     1218.37     1027.00    206.27 o 
  -1  -5  16     4668.95     5020.37    388.09 o 
   0  -5  16      777.46      602.00     72.29 o 
   1  -5  16    11865.98    12169.80    861.34 o 
 -10  -4  16      193.30      178.31     52.04 o 
  -9  -4  16     2549.49     1775.22    388.46 o 
  -8  -4  16      241.34      212.48     37.50 o 
  -7  -4  16       32.36      122.98     42.72 o 
  -6  -4  16     5851.43     6313.74    387.07 o 
  -5  -4  16    10364.78    11295.67    691.49 o 
  -4  -4  16      279.88      349.81    119.34 o 
  -3  -4  16     5541.13     5595.30    377.79 o 
  -2  -4  16     5194.74     5162.68    473.34 o 
  -1  -4  16        1.56       86.82     28.84 o 
   0  -4  16      846.10      686.70     80.22 o 
   1  -4  16     9015.39     8068.92    579.70 o 
   2  -4  16     2472.75     2703.55    541.77 o 
 -11  -3  16      145.17       46.20     35.91 o 
 -10  -3  16      748.58      501.18    117.20 o 
  -9  -3  16     7932.87     9315.51    514.29 o 
  -8  -3  16     6914.42     8039.27    486.70 o 
  -7  -3  16        3.59      129.35     64.15 o 
  -6  -3  16        3.42        3.08     30.46 o 
  -5  -3  16      711.18      681.05     93.59 o 
  -4  -3  16       63.26       70.84     19.64 o 
  -3  -3  16     9967.61    10149.36    627.52 o 
  -2  -3  16     8866.79     9563.25    590.82 o 
  -1  -3  16      558.79      365.37     52.79 o 
   0  -3  16      180.68      261.18     64.54 o 
   1  -3  16      219.05      134.70     46.70 o 
 -11  -2  16      397.96      455.05     98.25 o 
 -10  -2  16       17.57       22.12     27.77 o 
  -9  -2  16     3668.54     3757.37    440.21 o 
  -8  -2  16     2137.86     1898.48    311.66 o 
  -7  -2  16      952.85      914.76    111.89 o 
  -6  -2  16     5419.31     5728.26    519.96 o 
  -5  -2  16     1531.69     1538.94     91.00 o 
  -4  -2  16       61.87       59.46     22.47 o 
  -3  -2  16     4647.12     4333.74    240.65 o 
  -2  -2  16     6313.58     6342.56    484.23 o 
  -1  -2  16       36.38      121.73     48.72 o 
   0  -2  16     4450.02     4492.68    526.65 o 
   1  -2  16     3603.32     4069.23    377.81 o 
 -11  -1  16      196.19      112.02     44.42 o 
 -10  -1  16     1804.12     1839.97    327.94 o 
  -9  -1  16       65.10       77.99     31.44 o 
  -8  -1  16       20.04       42.81     20.43 o 
  -7  -1  16     3906.25     3855.14    215.44 o 
  -6  -1  16    11402.10    12645.73    541.69 o 
  -5  -1  16      258.36      259.93     30.83 o 
  -4  -1  16     1748.33     1562.04    142.67 o 
  -3  -1  16      175.02      180.15     58.69 o 
  -2  -1  16      225.32      168.41     41.38 o 
  -1  -1  16      641.54      507.79     54.65 o 
   0  -1  16     8763.04     9187.42    466.32 o 
   1  -1  16     6503.87     5367.34    706.14 o 
 -10   0  16     5238.42     5636.49    500.35 o 
  -9   0  16     1997.56     1880.02    352.60 o 
  -8   0  16      128.41      120.85     28.76 o 
  -7   0  16     2370.32     2087.73    287.60 o 
  -6   0  16    10846.12    11789.78    509.23 o 
  -5   0  16      331.05      351.28     44.47 o 
  -4   0  16     8858.42     9108.04    304.51 o 
  -3   0  16     8426.67     9312.10    376.96 o 
  -2   0  16      144.57       55.84     28.31 o 
  -1   0  16       27.38       64.74    115.13 o 
   0   0  16     4436.94     4176.91    303.80 o 
 -10   1  16     7971.07     9434.29    663.32 o 
  -9   1  16     4026.38     4575.98    426.19 o 
  -8   1  16     1356.67     1412.47    141.04 o 
  -7   1  16     1363.99     1283.70    126.84 o 
  -6   1  16      338.72      273.21     41.35 o 
  -5   1  16      109.25      124.24     25.37 o 
  -4   1  16     8248.25     8779.23    344.93 o 
  -3   1  16     9041.04    10087.23    406.62 o 
  -2   1  16       19.52       18.20     61.14 o 
  -1   1  16     1385.70     1175.07    190.40 o 
   0   1  16       23.81       47.06     34.49 o 
  -9   2  16     2322.50     1773.72    425.25 o 
  -8   2  16     3176.64     2730.15    324.39 o 
  -7   2  16     7130.80     8197.22    424.00 o 
  -6   2  16     1703.94     1576.74    188.28 o 
  -5   2  16        3.84       68.04     24.38 o 
  -4   2  16      292.97      229.24     34.52 o 
  -3   2  16     2342.37     2487.91    276.84 o 
  -2   2  16      145.43       63.98     22.84 o 
  -1   2  16     5203.67     5392.67    356.93 o 
  -8   3  16     3147.22     2636.26    382.07 o 
  -7   3  16     6650.31     7369.68    387.30 o 
  -6   3  16     1414.71     1493.27    270.03 o 
  -5   3  16     2206.33     1680.43    266.49 o 
  -4   3  16     3008.03     3268.96    308.33 o 
  -3   3  16        0.53       21.90     18.05 o 
  -2   3  16      119.88      190.70     44.50 o 
  -6   4  16        6.43       71.90     25.45 o 
  -5   4  16     7168.12     7901.48    358.97 o 
  -5  -9  17      280.69      289.34     91.72 o 
  -4  -9  17      323.72      540.25    120.86 o 
  -3  -9  17     9914.10    10787.56    693.40 o 
  -7  -8  17     7825.31     8340.67    549.47 o 
  -6  -8  17     4320.77     5376.33    487.50 o 
  -5  -8  17        3.06       18.63     36.83 o 
  -4  -8  17        0.78       27.51     44.81 o 
  -3  -8  17     2042.69     1832.31    392.14 o 
  -2  -8  17       19.91       67.65     28.14 o 
  -8  -7  17      978.43      734.28    238.56 o 
  -7  -7  17     5494.82     5873.49    527.10 o 
  -6  -7  17     4201.47     4465.02    405.32 o 
  -5  -7  17        4.89       26.58     27.63 o 
  -4  -7  17      959.07      984.30    154.31 o 
  -3  -7  17     1447.33     1379.81    286.18 o 
  -2  -7  17     2415.34     2081.76    468.92 o 
  -1  -7  17     3381.19     2725.15    418.10 o 
  -8  -6  17      154.17      131.63     51.37 o 
  -7  -6  17       19.61      122.57     58.24 o 
  -6  -6  17      284.26      255.39     56.46 o 
  -5  -6  17       32.48       89.00     54.20 o 
  -4  -6  17     5402.62     5344.47    469.72 o 
  -3  -6  17     6623.20     7486.89    543.24 o 
  -2  -6  17      121.30       85.87     39.04 o 
  -1  -6  17      642.48      795.34     80.98 o 
  -9  -5  17     1792.67     1294.26    306.92 o 
  -8  -5  17     4854.50     5763.40    515.42 o 
  -7  -5  17     7753.63     8975.51    637.68 o 
  -6  -5  17      130.77      216.20     64.12 o 
  -5  -5  17      263.98      306.49     50.76 o 
  -4  -5  17     9288.10    10166.92    575.52 o 
  -3  -5  17     5450.02     5960.46    449.16 o 
  -2  -5  17     4409.12     4704.14    465.44 o 
  -1  -5  17    11035.58    12405.35    877.87 o 
   0  -5  17       85.67      211.21     84.00 o 
  -9  -4  17       51.69       61.10     43.32 o 
  -8  -4  17    10248.79    11219.09    789.31 o 
  -7  -4  17    10232.45    12081.50    663.57 o 
  -6  -4  17        3.13       32.56     29.58 o 
  -5  -4  17     1486.05     1472.21    219.15 o 
  -4  -4  17     1223.54     1281.02    164.44 o 
  -3  -4  17      822.37      893.57     81.45 o 
  -2  -4  17     6810.31     6232.13    587.75 o 
  -1  -4  17    11933.13    12799.23    904.09 o 
   0  -4  17      632.57      680.68    150.29 o 
  -9  -3  17      445.40      433.39     56.72 o 
  -8  -3  17     3786.95     3789.07    425.92 o 
  -7  -3  17     4113.10     4132.00    513.13 o 
  -6  -3  17     1026.78      950.80     83.18 o 
  -5  -3  17     4015.34     4168.89    516.06 o 
  -4  -3  17     2475.94     2369.68    432.43 o 
  -3  -3  17      725.01      644.10    109.78 o 
  -2  -3  17     2289.38     2024.74    338.59 o 
  -1  -3  17     2822.52     2151.82    371.23 o 
  -9  -2  17       48.40       88.93     52.77 o 
  -8  -2  17      619.77      523.88     75.05 o 
  -7  -2  17       22.51       82.31     37.82 o 
  -6  -2  17      283.92      231.88     44.70 o 
  -5  -2  17     2501.06     2320.64    322.59 o 
  -4  -2  17     3876.10     4269.91    503.73 o 
  -3  -2  17       51.82      108.45     43.51 o 
  -2  -2  17      824.58      909.03     81.30 o 
  -1  -2  17       34.32      140.82     72.72 o 
  -9  -1  17     4030.44     4363.54    393.19 o 
  -8  -1  17     9239.28    10566.95    743.91 o 
  -7  -1  17     1975.94     1706.34    247.20 o 
  -6  -1  17       33.37       50.29     18.73 o 
  -5  -1  17      998.98      882.39     92.04 o 
  -4  -1  17     1969.87     1660.21    224.55 o 
  -3  -1  17     3042.13     2819.60    299.58 o 
  -2  -1  17     8251.98     8463.58    458.95 o 
  -1  -1  17     1432.46     1142.25    173.39 o 
  -9   0  17     5699.82     6047.48    412.33 o 
  -8   0  17    10394.80    11663.31    826.46 o 
  -7   0  17        3.20       11.62     19.75 o 
  -6   0  17     5369.28     6087.53    379.60 o 
  -5   0  17      152.09      187.65     37.79 o 
  -4   0  17       96.43       78.53     36.10 o 
  -3   0  17     3185.14     2648.26    282.42 o 
  -2   0  17    12593.05    13393.77    668.89 o 
  -8   1  17     2739.54     2689.06    559.40 o
[truncated: 1,252 more chars]
